# Supplementary material for: Spatial transcriptomics identifies differentiation, lipid metabolism, and retinoid pathway alterations in acne vulgaris
Source: JCI Insight. 2026 Feb 9;11(3):e198021. doi: 10.1172/jci.insight.198021 (PMC12892907; doi:10.1172/jci.insight.198021)
Supplement: Supporting data values [file jciinsight-11-198021-s117.xlsx]

## Sheet: Fig. 1F
Xenium Segmentation Kit	DAPI + 5 μm	DAPI + 2 μm	KRT5-Directed
51	302	225	61
88	187	182	39
93	117	116	47
109	44	42	88
161	168	153	189
54	193	132	69
288	92	78	136
104	161	121	103
177	246	211	48
171	116	116	43
82	146	146	167
74	75	63	63
218	47	40	51
172	171	146	94
113	156	110	60
124	205	203	29
123	146	117	51
77	147	140	108
102	164	128	83
154	71	58	82
208	98	97	126
130	277	167	129
212	199	186	93
256	194	133	81
186	203	155	51
149	133	70	165
146	179	228	131
109	87	113	75
224	277	119	141
181	128	128	41
162	137	161	40
160	145	179	45
191	166	186	112
160	88	134	83
68	210	158	45
80	199	75	136
87	291	105	70
106	302	88	147
148	338	144	109
155	301	144	55
192	236	115	70
129	218	189	71
170	99	208	103
89	238	56	53
211	135	194	66
73	150	128	69
192	295	175	65
154	342	96	107
143	377	165	83
141	258	108	38
130	207	121	75
168	265	80	37
78	216	191	234
118	204	59	183
112	144	159	53
106	231	194	70
178	244	91	20
136	60	115	95
117	201	222	84
79	172	134	128
114	258	250	65
72	278	134	134
278	163	122	21
198	207	166	67
252	121	94	225
156	214	83	52
124	183	57	30
98	135	107	70
68	159	37	118
91	91	161	117
145	282	72	68
136	60	54	70
138	245	89	93
203	214	73	30
34	116	48	74
125	154	128	81
45	286	91	89
211	143	106	44
163	304	107	65
190	135	84	30
283	161	61	103
158	202	112	100
91	186	97	140
103	108	151	10
210	105	156	68
179	57	153	51
153	114	118	13
99	312	168	29
242	68	124	107
150	352	105	28
194	48	80	77
127	346	93	106
189	238	198	193
162	114	119	56
130	213	100	56
162	87	135	31
361	183	122	79
238	132	149	16
75	118	241	19
269	216	205	56
264	156	177	79
269	134	104	156
255	18	124	55
216	264	132	30
93	124	79	138
241	132	107	17
184	280	84	46
70	19	108	67
283	52	52	101
140	88	42	105
130	211	141	87
157	139	82	77
341	15	205	49
187	248	205	79
252	138	154	25
152	20	146	101
41	123	234	213
145	182	202	71
186	210	154	162
335	173	209	36
375	189	290	137
296	331	66	73
108	263	224	98
264	137	240	156
145	210	148	45
144	143	128	50
200	276	73	26
252	141	34	94
68	37	81	80
68	200	98	38
107	16	18	28
248	116	147	57
38	145	160	74
70	326	64	156
19	318	105	57
99	153	104	37
39	79	117	73
147	140	143	60
324	244	152	141
156	211	135	62
175	157	79	202
242	177	100	54
126	233	140	55
94	251	83	125
89	334	144	74
247	126	138	93
382	172	105	99
58	262	126	165
98	213	88	38
346	185	116	99
187	131	38	83
164	162	166	65
257	141	143	115
244	229	63	57
67	108	62	200
158	154	158	12
202	95	209	147
100	127	99	27
258	84	77	52
165	114	146	94
320	86	132	54
81	69	108	199
163	156	38	80
298	84	191	81
93	253	63	196
105	207	104	58
141	160	13	39
159	154	101	81
50	281	41	142
187	223	53	282
105	162	160	34
37	253	119	323
136	205	99	37
224	285	136	49
224	368	133	40
186	68	108	96
206	240	138	57
155	283	77	48
250	151	97	137
155	129	78	57
207	122	92	29
236	220	173	129
256	81	123	111
217	46	106	105
90	112	60	93
77	155	165	47
210	115	121	104
93	27	66	14
304	178	27	39
367	260	143	53
283	30	51	48
352	274	100	49
185	94	118	31
138	131	25	79
109	171	40	57
36	153	164	27
38	218	72	56
149	218	212	31
89	207	91	66
260	128	220	35
164	117	155	63
332	343	93	40
332	229	163	44
323	233	88	101
237	136	76	58
58	37	131	34
154	225	227	90
41	191	106	44
119	320	328	138
230	168	262	59
152	162	114	76
90	176	145	48
188	360	70	23
331	115	145	88
184	208	186	83
70	48	56	86
273	138	166	103
274	300	153	91
200	72	188	196
179	312	117	111
328	86	220	119
186	153	134	112
139	163	80	64
224	23	104	20
245	265	350	285
53	230	171	91
170	270	108	249
262	123	139	119
138	93	124	41
147	12	144	182
225	25	36	33
349	212	134	186
231	198	68	51
149	136	79	92
60	44	96	72
309	259	73	155
292	80	57	116
191	324	108	91
243	79	224	57
56	170	83	84
235	21	126	77
359	236	223	54
163	154	66	15
192	57	112	205
94	134	170	133
153	249	117	74
100	127	91	327
293	141	87	52
32	151	104	111
86	180	84	18
150	236	57	33
321	141	106	78
119	45	149	134
97	57	144	94
113	114	153	119
197	310	100	163
79	169	112	40
190	244	62	128
142	323	47	101
68	274	160	34
219	184	133	27
66	106	197	46
163	145	46	133
131	99	133	48
149	92	186	76
168	180	110	105
241	269	196	75
207	139	166	109
124	137	63	37
100	64	68	116
33	168	153	119
220	193	129	77
259	258	191	126
179	327	176	110
203	104	18	129
286	69	68	136
253	137	45	79
192	35	132	102
156	164	87	177
125	44	78	80
382	129	93	36
197	65	97	23
223	113	57	44
106	171	248	217
377	25	137	26
240	43	86	79
83	200	134	43
146	73	147	30
55	302	137	295
65	178	173	100
115	260	100	39
93	300	72	37
101	212	105	37
162	160	144	69
57	181	71	76
308	126	205	40
202	193	179	15
72	104	68	18
123	187	180	77
71	275	111	36
200	174	173	103
238	224	115	51
97	357	190	183
121	349	97	43
317	139	121	42
31	152	251	172
315	72	110	98
226	154	194	12
78	270	123	62
173	56	144	72
337	178	123	26
326	197	128	66
251	220	42	45
239	211	138	124
57	242	77	194
58	127	127	41
117	218	169	131
143	236	156	70
91	227	167	61
143	315	125	176
209	95	140	92
89	175	106	90
289	108	134	34
107	55	125	48
161	283	82	85
167	163	128	93
262	164	237	53
259	140	131	163
40	332	36	85
160	215	94	91
30	48	96	50
241	218	47	53
321	171	55	85
145	374	72	76
223	173	42	165
179	90	60	54
168	222	137	125
228	214	43	32
264	133	119	92
160	135	44	118
369	101	169	232
194	115	79	18
114	332	76	125
254	85	140	38
130	135	119	57
216	328	213	99
78	95	158	133
185	210	187	59
93	160	54	131
193	100	95	88
165	98	207	51
145	166	86	45
44	320	38	171
102	88	79	181
172	74	140	334
154	163	166	162
163	162	151	96
51	198	92	167
233	366	133	73
118	269	193	78
160	78	279	112
150	191	107	84
27	153	141	117
72	145	157	48
129	67	167	55
209	283	137	106
131	65	169	86
261	206	204	102
214	123	136	49
80	155	101	71
350	308	100	22
131	368	120
66	121	118
131	47	95
140	146	99
192	208	182
247	116	159
343	249	123
91	183	146
217	76	226
316	224	72
256	70	226
205	224	108
149	153	173
231	260	130
120	305	154
159	348	161
67	196	97
149	170	94
216	243	151
151	22	156
233	330	34
210	95	63
274	284	91
155	229	110
174	108	160
275	126
217	284
380	262
358	283
140	27
55	98
64	70
108	296
189	272
83	175
82	204
64	187
172	13
363	163
279	150
286	36
82	254
139	157
213	368
125	116
90	292
373	168
198	347
172	168
139	148
121	189
140	205
35	144
303	84
116	116
317	321
126	209
138	172
65	74
72	165
169	278
62	319
105	281
105	216
157	127
53	325
271	206
66	321
87	86
222	339
182	106
123	198
291	114
255	197
75	121
143	261
169	128
278	324
261	139
282	31
64	201
341	288
73	140
266	196
203	216
242	343
289	189
157	125
266	135
120	125
355	44
276	160
210	88
262	92
219	93
145	365
168	141
118	187
99	215
155	237
41	279
155	184
243	157
218	252
166	116
172	162
94	134
82	32
143	100
181	290
126	150
225	255
86	153
165	44
105	116
178	85
313	107
305	87
21	77
218	82
143	42
104	69
150	214
255	53
191	281
99	144
361	197
170	362
197	48
17	254
114	23
201	126
160	90
90	151
110	185
197	378
336	200
246	37
358	243
307	193
122	267
218	219
14	84
262	284
257	230
224	219
349	238
127	141
118	268
197	366
167	171
198	145
125	203
83	90
144	71
156	162
366	11
219	262
91	377
92	165
95	257
140	187
199	171
49	222
43	56
14	248
19	352
38	364
25	336
323	230
32	154
11	324
	191
	175
	331
	247
	206
	223
	144
	206
	335
	228
	165
	256
	255
	156
	194
	109
	173
	283
	222
	203
	238
	115
	354
	166
	264
	192
	215
	211
	205
	298
	341
	82
	253
	377
	270
	183
	188
	247
	213
	219
	168
	132
	112
	262
	168
	205
	53
	225
	97
	152
	123

## Sheet: Fig. 1G
Xenium Segmentation Kit	DAPI + 5 μm	DAPI + 2 μm	KRT5-Directed
0	1.02059	0.638339	0
0	0	0	0
0	1.19107	1.19705	0
0	0	0	0
0	0.786833	0.838859	1.24746
0	1.23258	1.26353	0
1.20189	0.547116	0.620025	0.907428
0	0	0	0
1.06217	1.38528	1.17023	0
0	0.767871	0.767871	1.41495
0.597227	0.651183	0.651183	0.790089
1.03347	0.638339	0.7244	0
0.653376	0	0	1.28853
0	0	0	0
1.37741	0	0	1.17351
0.732678	0.683343	0.688209	0
1.67854	1.72081	1.7194	0
0	0.647922	0.671486	0.482655
0	1.70364	1.64625	0.591795
0.626008	1.56332	1.49639	0.597227
0.676177	1.11548	1.12238	1.43281
0.708415	1.80491	0.337327	0.418302
1.94658	0.290191	0.892351	0.542574
1.64625	1.22892	0.6969	0.602763
0.307643	0.841652	1.49471	0
1.17814	0.6969	0.671486	0.340792
0.377686	1.55667	0.632111	0
0.479136	0.571044	0.465569	1.69867
0.261677	0.896604	0	1.06496
0	0.420969	0.716314	0
1.35971	0	1.12517	0
1.12938	0.869705	0	0
0.876777	1.10462	0.307643	1.38406
0.349776	0	1.38629	0.961057
0	0	1.13791	0
0	0.514838	1.30291	0
1.72645	1.76388	0.493534	0.671486
1.69093	2.03544	1.39759	0.647922
1.62419	1.99377	1.81124	0.479136
1.15098	1.56529	1.73215	0.796688
1.50176	1.48314	1.01081	0
0.93928	1.7779	0.535905	0.664574
2.34745	1.31024	1.44011	0.833331
0.918535	1.93322	0	1.26082
0.669165	1.24746	1.32519	0.700694
0.651183	1.30291	0	1.36432
0.716314	2.05586	0.324152	0.708415
1.75539	1.74077	0.529402	1.05727
0.661173	1.69433	0	1.76531
0.388778	1.41495	0	1.01637
0	1.92075	0	1.69867
1.33281	1.75851	0	0
1.48973	1.88454	1.23997	0.999877
0.994506	1.77943	0	1.04049
1.0277	1.05121	1.13363	1.56704
1.69093	0.770188	1.22892	0.671486
1.89403	1.3914	0	2.04122
1.08876	0	1.2031	1.34053
1.81708	1.79176	0.919888	0.586463
0.614159	1.66485	0	0.944028
1.74077	1.94203	1.2273	1.11892
0	1.41903	0	1.38629
0.988444	0	1.45747	0
2.13351	0.280409	1.61664	0
1.14007	0.745473	0.53811	1.02485
1.3879	1.16052	1.23013	1.2745
1.30877	0	0	0
1.31767	0	1.05727	0
1.77943	0	1.03347	1.34521
1.16589	0	1.71877	0
2.12741	1.4647	2.01675	0
1.3752	0	0.806806	1.35362
0.678548	1.24162	1.18124	0.542574
0.841652	1.2541	1.72081	1.17351
2.18407	0.767871	1.88454	1.31271
1.1455	1.15541	1.42085	0.976189
1.69867	1.2745	1.16589	0.918535
1.57079	0	1.69093	2.15335
0.803404	1.352	1.79332	1.40911
0.302052	0	1.60705	0
1.14127	1.46538	1.16213	1.44749
1.80642	1.94166	1.38406	1.47018
0	1.60188	1.6379	1.35362
0.501069	0.806806	1.51505	2.04122
1.95471	1.69867	1.3879	0.685767
1.2865	0	0.629044	0.838859
0.36319	1.37082	1.48314	1.81708
0.855919	2.19115	0.953678	2.07078
1.83423	1.3752	0.963544	1.2541
0.369262	2.15335	0.822503	1.22167
1.92733	0.873731	0.608406	1.49974
1.4268	2.19046	1.35628	1.80115
1.34442	1.84826	1.68621	1.57249
1.55228	1.92821	1.89164	1.22167
1.97194	2.25055	1.47018	0
1.71369	1.19705	1.86551	0
2.17419	1.36838	2.162	0
1.65301	1.95881	1.02914	0
0	2.31102	1.25336	1.50991
1.78866	1.73215	1.92904	0.786833
1.62149	2.30451	0.758744	1.47988
1.50118	1.79176	1.2745	1.14659
2.09114	1.55228	1.76864	1.95881
1.93058	2.18238	1.10866	2.04122
1.35628	1.76864	1.65642	0.678548
2.00069	1.71707	1.41848	1.5976
2.31286	2.44483	0.953678	0.898746
0.671486	1.50991	0	1.94591
2.32564	1.81708	1.2745	1.46252
2.10152	1.57004	0.953678	1.57455
1.40911	2.19036	1.74951	1.5791
1.73946	1.67488	0.968559	1.8279
2.13609	2.2959	1.525	0.86177
1.73303	1.89813	1.525	1.65642
1.88454	1.48128	1.59241	2.20166
1.68786	1.47018	1.63513	0.508843
0.968559	1.67854	1.98776	1.98665
1.44326	2.16685	1.94166	1.06033
1.8568	1.75539	1.28382	1.71369
2.19722	1.41056	1.35717	0
2.14054	1.14007	0.654478	0.903065
2.35202	2.13882	1.62149	1.87286
1.41144	2.24144	1.22167	1.11548
1.67042	1.68667	1.53238	1.3879
1.32771	1.57455	0.85786	2.55809
1.33281	1.05575	1.2857	0.850151
1.67803	1.80793	1.54142	1.81708
1.70835	1.21666	1.08876	0.886051
1.08876	0	0	0.983949
0.685767	2.04122	1.48577	1.01637
0.486227	0	0	1.22167
1.67196	1.35788	1.03785	1.20922
1.01637	1.54683	0.813704	0
0	2.05184	0.716314	1.48973
1.50991	1.76574	1.69867	1.50991
0.855919	1.96441	1.58215	0
0	1.65642	1.81708	1.32267
2.05882	1.83486	1.55778	0
2.0029	1.87054	1.40745	0.388778
1.48973	2.07766	1.93954	0.732678
1.65085	2.11079	1.26534	1.38257
1.39759	1.84046	1.85003	0
1.84332	2.20293	1.75539	1.23441
2.09527	2.28328	0.961057	0.958584
1.70781	2.34451	1.20189	1.86135
1.38224	2.19458	1.76731	0.892351
2.0814	1.20513	1.80907	0.516868
1.72645	1.19439	1.55228	1.3461
1.75539	1.89642	1.71707	0
2.12326	0.895536	2.20676	1.47792
2.22361	1.11376	1.50991	1.61664
2.01977	1.71369	1.34164	0.708415
1.78395	1.90243	0.661173	0
1.91197	2.11799	0	1.20922
1.94591	1.78557	1.15098	1.10194
1.57204	1.28382	0.820727	1.88454
2.03257	1.89343	1.27105	0.375543
2.20166	1.4268	1.31024	1.78557
1.73597	0.953678	1.28382	0.82788
1.89984	0	1.94101	0
1.89509	1.41495	1.10866	0
1.91547	1.0791	0.806806	0.69816
1.84744	1.66674	1.01637	0.983949
2.1569	0.953678	0.531552	0.976189
0.542574	1.49126	1.43281	0.996647
1.06962	1.51741	1.58215	0.767871
1.82889	1.56208	0	0.999877
1.56704	1.59241	1.46252	0
2.4613	2.00656	1.45121	1.21169
0.729897	1.94719	1.99071	1.97092
2.2295	1.24746	1.36896	1.5976
1.03347	1.29424	0.989197	1.91811
1.69264	2.06222	1.85851	0
1.75539	1.89343	1.77943	1.62964
1.85378	1.09952	1.39192	1.47018
1.15098	1.5976	1.78557	1.88454
1.28147	1.25633	1.48128	1.20922
1.82247	1.46198	1.49974	0
1.37321	0.846351	1.87576	0.903065
1.75004	1.28007	0	0.77723
1.92075	1.45747	0.898746	2.07078
2.05586	2.00087	1.20108	1.63997
1.64625	1.78557	1.15652	0.791728
2.23392	0.898746	1.42561	1.06962
1.17351	0	0	0.892351
1.00805	2.12207	1.83718	0
1.86001	1.62497	1.87751	1.58215
1.52652	0	1.10866	1.75539
2.16491	1.29056	0	1.81708
1.77988	1.52773	1.20677	1.56704
1.46198	1.69867	1.83337	0.873731
2.1752	1.92696	0.850151	1.62964
1.60619	1.14368	1.71242	1.15098
2.05375	1.81066	2.20166	1.80642
1.87673	1.74077	0	1.20922
1.55228	1.68252	1.54262	0
1.01637	1.47722	1.05121	0.786833
1.61879	1.54502	1.42561	1.15098
1.18124	1.96708	1.37246	2.09261
1.81708	1.64625	1.31933	0
1.23873	1.81708	1.39273	0.7244
1.95363	1.73837	2.40569	0
2.03596	1.88083	0.972358	0.925341
2.0599	1.77299	0.566088	1.73052
1.93683	1.08876	1.68786	1.19705
0.767871	2.30798	1.62759	1.5976
1.00805	1.52024	1.21231	1.55228
0	1.83446	1.69093	0.925341
0	1.89509	1.45121	1.48128
0.772521	1.9989	1.11376	1.18515
1.68786	1.71369	1.50991	1.50991
0.556436	1.84523	0	1.88454
2.00349	1.99167	0.671486	0
1.44425	1.83154	0.869705	0.925341
1.74636	2.33615	1.35628	1.44195
0	1.33281	0	1.97859
1.89382	2.05375	1.23013	1.44749
1.8531	1.41747	1.5048	0.551736
1.90136	0.657808	1.02314	1.62964
1.83102	2.16685	2.06329	1.39079
2.1227	1.41495	0.925341	1.8029
1.73744	1.90103	1.38629	1.0277
0.894472	0.972358	0.608406	1.64625
0.786833	1.36432	0.497273	2.04122
1.38833	1.45554	1.24949	1.20922
0	2.18214	1.80723	1.54358
1.67434	1.90321	1.55228	0.961057
1.46428	1.57132	1.22673	0.989197
1.48128	1.52652	0.963544	1.45121
1.31767	0	1.20189	0.551736
1.89579	1.85003	0	1.62149
1.61572	2.03298	1.60944	1.03
1.49974	1.47792	1.77943	0
1.42254	0.907428	1.93683	0.547116
0	0.925341	1.64625	1.05121
1.82518	0.936926	0.651183	1.27914
1.382	0.983949	0	1.91337
1.98981	2.2044	1.24746	0.905241
1.46062	1.26534	1.52372	1.20922
1.52372	1.87451	0.961057	1.9989
1.85895	2.35816	1.29712	0.626008
1.99407	1.98042	1.59042	2.2706
0.344329	1.59241	1.10866	0
1.00971	1.50991	1.38406	1.19022
0.886051	2.07944	1.67434	1.10361
0	1.66869	0.763279	0.644695
0	1.1347	0.551736	1.74266
1.04005	1.82889	0.932255	0
0	1.77169	1.70649	1.03347
0.93928	1.88454	1.22167	0
1.30291	2.28247	1.20922	1.10866
1.31195	1.34835	2.07353	1.48973
1.47663	0.911836	0.853987	1.50408
1.49371	2.22225	2.13351	1.14368
0.465569	1.74077	1.5048	1.1793
1.40141	2.01275	2.20166	1.24308
1.65642	1.67914	1.75539	0.983949
1.4288	1.63293	2.55623	2.05472
0.386507	2.00557	1.34835	0.844465
0	1.237	0.608406	0
2.04519	1.92075	1.39192	1.78557
1.62149	1.69093	1.21809	0
2.12809	2.23187	1.36432	1.39192
1.89099	0.516868	0	1.64625
1.52547	0.898746	1.03	2.28399
1.33281	1.17351	0.475669	1.26762
1.6429	2.10694	1.75539	0
1.36432	1.35895	0.591795	0.479136
1.67196	1.68667	0	1.03347
1.30291	0	1.93322	0.767871
1.95881	1.82205	1.5976	0.754266
1.82088	1.88014	1.90407	1.67722
1.58521	2.2311	1.50582	0.953678
1.3849	2.12539	1.18909	1.03931
1.37888	1.44011	1.55228	0.418302
1.99132	1.0791	2.38444	0.685767
1.70511	2.2315	1.93954	0
1.77248	0	1.39759	1.83337
2.21487	1.3506	1.72645	1.18515
1.76199	1.71707	1.48973	2.04122
1.96554	1.90407	1.52652	1.05121
1.80854	1.97194	1.6379	1.36432
1.90338	1.37741	2.086	1.39759
1.69093	1.98362	1.72147	0.933651
1.90017	2.20166	1.59176	0
2.14447	0	1.41495	1.47988
0.961057	1.67803	1.50408	1.41495
2.17491	1.04226	0.375543	1.69867
1.23441	1.60811	1.68667	2.16585
0.708415	1.89403	1.3113	1.47018
1.36432	1.72961	0.850151	2.26069
1.52652	1.65696	0	0
2.1159	1.80115	1.57455	1.03347
2.35255	2.3638	0.657808	1.76731
0	1.04761	0	0
2.17829	1.55228	1.45121	1.79592
1.84165	1.98082	1.83102	0
1.05121	1.58215	0.685767	0
1.77537	1.90696	1.38072	0
1.34312	1.48408	0.472253	0
2.08381	1.5791	1.3113	1.71441
1.84826	1.89957	1.50311	0.838859
1.6379	1.5186	1.94516	1.16213
2.10393	2.11567	1.49371	1.41495
2.12793	1.76132	1.789	0.953678
1.15098	0	1.22448	1.41495
1.93954	0.657808	1.95881	0.86177
2.09372	0.835165	1.32519	0
1.48973	1.65221	1.67854	1.15098
1.85972	0	1.20189	1.33281
1.71788	1.29056	0.43484	1.2745
1.74519	1.62555	1.42085	0
1.88791	1.14161	0.953678	1.69867
2.11489	1.9948	1.58598	1.67196
2.086	0.868905	1.00805	1.87576
0.767871	1.74886	1.4268	1.77537
1.19107	2.38277	1.87951	1.62759
1.73789	2.05586	1.3879	1.57455
1.81708	1.69144	1.43736	2.38741
1.45389	2.15838	1.66544	2.01111
2.086	1.13648	1.83486	1.15838
1.5611	1.30291	1.06341	2.04122
2.0738	0.806806	1.60944	0
1.98261	0.796688	0	1.64625
2.23248	1.89941	0.597227	1.98868
1.22589	1.91022	1.42085	0.892351
1.33841	1.3506	1.54225	1.26082
1.68597	1.35362	1.40332	1.9693
0	2.06197	0	1.21334
1.47018	1.78943	1.51816	1.37246
2.04122	0	0.529402	1.61343
1.88102	2.26234	0.886051	0.8172
2.09144	2.26383	0.796688	1.74561
1.64067	2.05508	1.33281	1.29328
2.17608	1.85972	0.953678	1.23441
1.70322	1.82634	0	0.806806
1.33281	2.07209	1.8531	1.43889
1.92821	2.10425	1.41495	1.12938
2.23805	1.79801	1.33897	1.92075
1.47018	1.78557	0.925341	2.12601
1.45121	0.508843	1.4283	1.35788
1.32519	1.2031	1.47988	1.55228
1.63199	1.69373	1.01637	1.1455
0.841092	0.94642	1.35362	0
2.22421	1.4983	1.33897	1.20922
1.24746	1.77537	1.74367	1.85851
0	1.34053	0.820727	1.61543
1.60619	1.57455	1.14732	0.758745
0.892351	1.47018	1.24746	2.16007
1.12587	0.512824	1.13648	1.39759
1.83718	0.86177	1.44379	1.83337
1.44326	1.76531	1.58829	0
0	2.09418	1.83888	0.77723
1.83337	1.18909	1.47988	1.46591
1.92323	1.03347	1.06962	2.08206
1.39759	2.17587	1.34164	1.12099
2.38555	1.12099	1.69324	1.64625
0	2.1728	1.68075	1.22589
1.42626	2.18285	2.20389	1.72081
0.449671	2.13678	2.0276	1.66674
1.86311	0.620025	1.94642	1.94336
1.30291	1.71564	2.06532	1.60705
0	1.90103	1.90243	0.763279
0.657808	2.01076	0.995843	0
1.53378	2.56495	0.337327	0.796688
1.70257	2.1762	0.682138	0.489853
1.52173	1.40911	1.09268	1.58829
1.5791	0.833331	0.504926	0.838859
1.68328	2.21602	1.69264	0
1.25633	1.58726	1.29568	1.34312
2.01605	1.34232	1.30291	1.95881
1.40332	2.36551	1.59093
0	1.3267	1.48314
2.03456	2.25688	1.34053
1.57455	0	1.10866
2.07683	1.07592	1.2745
2.01625	0.455896	1.65132
1.92572	1.66869	1.67854
1.54358	0.549416	1.54142
2.23392	0	1.12338
2.07905	1.9853	0
2.20973	1.90848	0.782001
2.34928	2.02556	1.67571
2.30191	1.5976	1.58368
2.03745	2.16685	1.11892
1.59093	1.90382	1.39759
0.98788	2.22773	1.25188
0.693147	1.69449	1.49371
0.853987	1.81214	1.14368
1.33281	1.73823	1.69324
1.60811	2.57884	0.620025
1.82067	1.95881	2.18407
1.90848	2.086	1.43281
2.0601	1.70154	1.68965
1.95326	1.36756	0.796688
1.40621	1.67571	0.813704
1.48408	1.92413
1.04821	1.99738
2.24741	1.85164
2.06997	2.06251
0.671486	1.24746
0.796688	2.14246
1.12938	1.75539
1.88454	2.21361
1.34442	1.85928
2.00926	1.72175
1.45121	2.14639
1.42085	1.85228
1.92323	2.42548
2.034	1.91022
1.15098	1.77721
1.89045	1.88454
1.62637	1.99207
1.76132	1.73946
2.10836	1.99773
1.85003	2.26839
1.38072	2.00481
2.05742	2.05153
1.47792	1.82669
2.44386	1.75539
1.76132	0.373426
1.87751	1.78557
2.31183	1.28499
0	1.20189
2.24099	0
1.72645	1.49639
2.37233	2.06532
0.7244	1.50991
1.84697	0.93928
0.708415	0.644695
1.55228	1.69867
2.14389	2.24445
1.44502	2.09692
0	1.71023
0	1.93058
1.66156	2.06157
0.8172	2.34976
1.0912	2.2805
1.62149	1.86048
0.932255	1.41495
1.39079	1.96387
1.37246	2.07353
1.67854	1.47792
1.80258	0.462299
2.02401	1.40141
1.02485	1.58433
1.65188	1.85486
1.81708	1.53989
1.91459	2.08329
1.52472	1.67488
2.00349	1.67196
1.42085	2.07944
1.98615	1.64625
1.72081	1.75539
2.05422	1.69449
2.15073	1.15414
1.83423	2.24065
1.54955	1.89791
2.11079	0.429182
1.18385	1.38072
0.983949	2.14054
2.32707	0.925341
2.14305	1.72388
1.75539	1.71707
2.29761	2.02212
2.12136	1.15098
1.94689	2.16442
1.75539	1.4647
1.80995	1.85228
1.85851	1.73597
1.00395	1.41335
1.77537	2.07495
1.67196	1.80793
1.95527	1.87912
1.92271	2.16451
1.23013	1.19705
1.20513	1.78557
2.00349	0
0.597227	0
1.89045	0.512824
2.08358	1.91337
1.65898	1.30291
1.45291	1.48516
0.93928	1.28853
1.53784	0.925341
1.9989	1.35788
1.94912	1.87451
2.18831	0.811968
1.55486	0.932255
1.9989	0.626008
1.54502	1.23873
1.55778	0.953678
1.2745	0
1.77721	1.89244
1.79045	1.26082
1.42481	1.71023
1.10866	2.01675
1.85352	1.75118
1.98868	2.08358
1.86278	0.873731
2.55128	1.4268
2.01021	1.36432
2.03688	1.55228
1.86311	1.38072
1.82634	1.41244
1.66082	2.15239
0.99344	1.9989
1.75539	1.39004
1.90502	1.53075
2.28198	1.83077
1.67986	1.12587
2.02685	1.98422
2.00877	1.14472
0	1.22167
2.21738	1.40288
1.41789	1.96254
1.75539	2.25824
2.16092	2.11858
1.74886	1.56891
1.71242	1.65823
2.13797	2.18285
1.82706	2.086
1.47792	1.72645
0	1.78352
0.591795	1.38072
1.05121	2.02889
1.66674	1.55228
2.05069	1.95881
1.47369	2.03456
2.03161	2.2545
2.19843	1.23441
1.13648	1.78395
1.83486	1.66761
2.00107	1.86955
2.21965	2.21361
1.73597	1.52372
2.35816	2.04821
2.086	2.01111
1.83888	2.14555
2.20166	2.19458
2.00557	2.21447
1.64625	1.8279
0	2.05721
	1.83446
	1.06962
	2.08996
	1.81708
	0.680937
	1.75909
	0.657808
	1.36792
	2.12823
	0.632111
	1.89984
	2.26558
	2.21322
	1.66674
	1.413
	1.2409
	1.3113
	2.00043
	1.594
	1.53267
	1.97315
	1.2031
	2.19156
	1.61664
	1.39759
	1.77248
	1.73597
	1.5025
	1.5937
	1.74423
	1.93071
	0.597227
	0.843337
	2.09294
	2.32057
	1.75086
	1.72864
	1.772
	1.49517
	1.40103
	1.22167
	1.51579
	1.52372
	1.6766
	2.14913
	1.19022
	2.40813
	2.02169
	1.76388
	1.76622
	1.15652

## Sheet: Fig. 1H
Xenium Segmentation Kit	DAPI + 5 μm	DAPI + 2 μm	KRT5-Directed
2.02401	1.97574	2.06037	2.48354
2.0608	1.66761	1.61928	2.56692
1.91153	1.90605	1.91337	2.51804
1.7779	2.15335	2.19458	2.73864
2.23248	1.94336	1.90103	2.39114
2.4987	1.82572	2.02795	2.61177
2.01675	2.19843	2.26069	2.18407
2.30451	2.31799	2.16929	2.68514
2.0062	0.43484	0.491686	2.60731
2.22225	2.14108	2.14108	2.9805
2.21602	2.22573	2.22573	2.36356
2.61562	1.98146	1.9989	2.45401
2.16142	2.25687	2.40243	2.73767
1.58829	2.34214	2.40658	2.62683
2.09372	2.00718	2.25416	2.40243
2.37265	2.14207	2.11156	2.96953
1.86364	1.72081	1.90605	2.4432
2.17829	2.55337	2.5622	2.54843
2.02401	1.90502	2.11964	1.44195
2.22638	1.34312	1.49639	2.4529
0.82788	1.11548	1.12238	2.45401
2.04122	0.216624	1.82706	2.56077
0.666861	1.8001	1.73744	2.46865
1.83008	0.711028	0.6969	2.39114
2.22839	1.78352	2.0689	2.81928
2.04704	0.6969	2.35816	2.44734
1.94101	1.94431	2.22225	2.7292
2.12539	2.46654	1.93575	2.09761
2.20562	2.11098	1.8029	1.97092
2.43051	2.11964	2.52698	2.8531
1.71369	1.68667	2.0358	2.77726
0.608406	2.41283	2.47273	2.2959
1.71564	2.00927	2.18883	1.94336
0.608406	2.45609	1.8718	2.11204
2.47133	2.52459	2.15558	2.2959
2.04122	2.16834	1.85003	2.00208
0.571045	0.20721	1.9989	0.671486
1.56704	0.510163	1.84523	2.47979
0.644695	0.46667	1.88454	2.38277
0	1.51764	1.44855	2.25416
1.71135	1.94045	2.33425	2.44483
1.90407	0.479136	1.72428	2.77873
0.780404	1.62149	2.00718	2.59221
1.70781	0.446623	2.23805	1.99071
1.63471	1.78557	1.92733	2.09261
0.651183	1.77721	1.9853	2.27615
2.23805	0.758744	2.32127	2.91902
0	0.330607	2.30985	2.77434
2.13965	0.808274	2.48187	2.84168
1.4647	0.576091	2.33268	2.71504
1.97194	0.280409	2.39489	2.38201
2.14913	1.45554	2.54357	2.85055
1.81708	0	2.41348	2.47489
1.60434	1.3752	2.41773	2.59884
2.02556	2.18714	0.8172	2.40813
2.56568	1.62149	1.76388	2.73158
1.18125	2.09671	2.5479	3.19663
2.55128	2.17664	2.00265	1.99434
2.65119	0.980829	2.21361	2.4987
2.15558	0	2.0149	2.39291
1.92821	0.230866	2.10852	2.51272
2.23805	1.62868	2.30259	1.70475
2.34174	1.9693	2.38741	2.35816
0.291463	2.30885	1.76531	1.94591
2.33268	2.16929	2.39596	1.98146
0.999877	0.662303	1.23013	2.16685
2.14763	2.45251	2.086	2.9374
1.96754	2.34465	1.98261	3.04927
0	2.36948	2.30798	1.98042
2.42548	2.42548	1.79072	2.96139
1.44326	2.25687	2.01675	2.87639
1.77943	2.40243	2.13351	2.04122
2.11416	0.739018	2.14337	2.63675
2.02828	1.79332	1.54142	2.9374
0	2.43331	1.64625	2.54712
1.93094	1.95881	2.05472	2.46412
0	2.08293	1.81708	2.05095
1.26421	2.13965	2.22105	2.31613
0.803404	2.05825	1.41848	2.42548
1.34053	2.2959	1.60705	2.4987
1.86334	2.35816	2.02685	2.31321
1.26534	0.508843	2.02556	2.12465
2.28596	1.67196	2.06778	2.10152
2.68514	2.2706	1.60811	3.04927
0.671486	1.06963	1.74473	1.3752
1.70322	2.086	2.18407	2.73767
2.73767	1.92821	2.55906	2.80103
2.57884	0	2.10152	2.8433
1.07774	1.08876	1.8568	2.06532
2.20166	0	1.9989	2.87639
1.32519	2.07683	1.64625	2.51055
2.18755	0.177009	1.52652	1.69093
1.72428	1.47663	1.68621	1.82572
1.63624	1.74077	1.70551	2.10152
1.40911	0.488033	1.61343	2.73158
1.63624	1.96864	0.689437	2.78062
0	2.11895	1.68518	2.73552
0	1.26353	2.04704	2.87639
1.69867	1.48314	1.25336	2.086
1.55521	1.83628	1.5937	2.46537
1.33281	0.82788	2.14834	2.61897
1.55521	1.50408	1.91664	2.46276
0.946421	0	2.14763	2.37448
0.270168	0	1.51579	2.81141
0.542574	2.14763	1.80642	2.57549
0.245303	1.26353	2.06532	2.55128
0	0.391076	2.27971	2.74504
1.57455	2.44919	1.9746	2.56495
0	0.82788	1.81708	2.56037
0.89024	1.71707	2.4987	2.47213
0.934584	0.491686	1.97092	1.96864
1.73946	1.76133	2.1227	2.07456
0	0	2.17973	2.05882
0.540333	0.732678	1.37155	1.93683
1.05121	1.92075	2.57884	2.20166
1.76622	0	1.63513	2.39338
2.52084	1.94475	2.02623	1.79722
1.9469	0	1.84165	2.51154
1.35628	1.50619	2.17829	2.13351
0	1.7312	1.50991	2.33268
0.811226	2.04581	1.91337	2.58221
0	0.184334	2.41158	2.6924
0.806807	1.26625	2.06426	2.63833
1.57004	2.46463	1.17351	1.94774
1.32771	1.90848	1.1828	2.43556
1.88454	1.81708	2.60731	2.75621
0.695644	1.76731	1.54142	2.80103
0.845596	1.97092	0	2.45886
2.28926	1.53075	2.53213	2.04122
2.06649	0	2.05882	1.50991
2.50724	2.23805	2.13351	3.1151
1.15098	1.61802	1.79402	2.71504
2.086	1.32771	2.19235	2.54712
1.75539	0	1.64625	2.30451
2.086	1.47501	1.90848	2.63403
1.95881	0.629044	1.44011	2.73997
2.06329	0.991844	2.37351	2.22573
0.86177	1.57455	1.73789	2.74192
0	0.600906	1.90661	2.59186
2.00718	0.491686	1.60349	2.78062
1.19306	1.38311	1.80642	2.03257
2.10393	0.758744	1.10194	2.76562
1.55228	0.252744	1.66905	2.48187
1.90243	0.236598	2.20522	2.36537
0	0.337327	2.07683	1.99304
2.086	1.65898	1.58598	2.68704
0.629655	2.03105	1.69867	2.28218
1.49639	1.19439	2.06847	2.33596
2.14246	1.56332	1.57004	2.59092
0.177009	2.15239	1.91337	2.04997
0	1.72331	2.28399	2.88769
1.77537	0.976189	1.89471	2.59296
0.419631	2.09527	2.29275	2.53783
0.242625	0.256637	1.9989	2.78998
0	0.482655	1.67196	2.48948
2.15558	1.49974	1.87375	3.36442
0.286444	1.89343	1.57834	2.55337
2.12465	1.91739	2.28218	2.59581
1.68912	2.27971	1.8279	2.63078
1.44656	2.01021	2.22573	2.77059
0	1.86462	1.88454	2.76562
0	2.53783	2.39114	2.34441
1.4559	2.00718	2.59092	0.983949
0	2.19458	2.41348	2.22696
1.35628	2.19106	1.65898	2.47979
1.43281	1.36432	1.58215	2.32644
1.4647	2.60731	1.81708	2.56692
0.98788	1.59241	1.94166	2.46412
1.61343	2.03812	2.01977	2.25055
1.85228	1.85756	1.99071	2.03503
0	2.18132	2.04122	2.81928
2.10939	1.70511	2.55128	1.97726
1.93322	0	2.2106	3.12367
1.85378	0.385382	2.62531	2.85694
0.786833	1.89372	1.61543	2.96656
1.03	2.38444	1.41144	2.37684
2.24668	2.00429	1.68075	2.34214
2.01275	1.40554	2.27226	2.60731
0.237441	1.29808	1.87576	2.50538
2.2206	2.6001	1.48973	2.71504
0.678548	0.437726	2.27615	1.19705
0	1.14161	2.07582	2.63795
1.53989	1.46062	1.67854	2.61562
1.15098	0.898746	1.90042	2.66723
2.2959	2.51496	2.2959	2.58379
1.49974	0.623002	2.0145	2.62683
0.671486	2.00265	1.95881	2.58327
1.67196	2.13351	1.95881	0
0	1.77381	1.78557	2.56692
0.43676	1.81708	1.95881	2.15001
1.5154	0	1.28853	2.37684
0	0.550187	2.66723	2.68604
1.26275	1.34835	1.18515	3.2098
0	1.81066	2.83791	2.41388
1.04522	1.3198	2.77726	2.44919
1.88454	2.13351	2.2596	2.76562
1.50991	1.47722	1.88454	2.46537
1.61879	1.66823	1.49882	2.26646
1.3891	1.44379	2.03161	2.31613
1.40911	1.74238	2.42962	2.52459
1.84229	0.999877	2.01275	2.25213
1.65593	0.178427	2.26646	2.66723
0.183826	1.5065	2.42268	2.78669
0.347031	0.454323	2.38855	2.19281
1.41335	1.85928	2.28399	2.43331
2.32644	0	2.50568	2.55128
1.59241	1.89579	2.31745	2.218
2.01977	1.42481	2.07353	2.31613
2.30342	0.349776	2.09794	1.84697
2.18214	1.60705	2.34773	2.75765
0.365191	1.91547	2.01021	1.68786
2.43556	0.761761	2.28027	1.33281
0.304822	1.05121	2.04122	2.9166
1.57814	1.36432	1.87868	2.78669
0.310517	1.44011	2.10466	2.00927
2.44483	2.37684	2.46537	0.93928
1.2396	1.48127	2.24875	2.24668
0.218754	2.06981	1.4025	2.42548
0	2.13351	2.36296	2.53548
0.317946	0.194533	1.7194	2.57048
0.800031	1.41495	2.04122	1.70551
1.25889	0.629044	1.94591	2.35816
2.31829	1.84744	2.54357	2.43963
1.64625	1.36432	2.30451	2.40243
2.09312	1.45554	2.33988	2.38635
2.28738	0.628029	1.74077	2.35816
1.5976	1.09366	1.05121	2.53133
0.704532	2.08955	2.53118	2.63545
2.41553	1.67196	2.14763	2.01977
1.93516	2.4987	2.41913	2.24782
0.260653	1.30291	2.76562	2.84737
0.766334	1.94658	1.79176	2.4987
1.91705	1.55228	1.93322	2.02401
1.92361	2.18407	2.05217	1.92075
2.40243	2.45609	0.873731	2.4987
0.360228	2.35816	2.22573	2.17255
2.20064	1.47018	2.22225	2.14108
0.300686	0.482655	2.05721	2.20815
0.439184	1.47988	2.32945	2.78998
1.94336	1.21334	2.5097	2.73158
0.451211	1.9989	2.30655	2.86405
0.444614	0.616101	2.02944	2.39114
2.45849	1.67722	2.31613	3.32504
1.12938	1.74077	2.10152	2.43873
2.17934	1.94591	1.51448	2.44919
2.36406	1.93437	2.31869	2.85055
2.33988	2.49145	2.48856	2.28344
2.00185	2.03503	2.07078	1.81708
2.23805	2.56342	1.91664	2.81503
0.93928	0.911836	1.9989	3.14988
1.77721	0.994507	2.34214	3.05885
2.09144	1.56891	0.8172	2.69081
1.70551	1.38072	1.61879	1.8718
1.76388	1.20922	1.73215	2.45886
2.16424	1.50991	1.28853	2.35816
1.96316	0	1.30291	2.5588
2.05217	0.333933	0	2.96656
2.53662	0	1.67196	2.05472
2.58533	0	2.09527	2.39338
2.55128	0.398139	1.9853	2.93041
0.928093	1.535	2.0214	3.03744
2.4987	2.28738	2.53079	3.19066
2.02508	1.54683	1.68075	2.53262
1.62759	1.31024	0.920792	2.70527
1.78277	2.27615	1.8568	2.52257
1.9989	2.13351	2.48187	2.6219
1.25336	0.691287	1.11548	2.72742
2.13351	1.76133	1.95363	2.71718
2.20881	1.68667	2.45401	2.61562
2.27316	2.23805	0.685767	2.26839
1.10866	1.9989	2.18407	2.45937
2.18809	1.7071	1.41495	2.51055
1.93871	0.230866	1.94066	2.40723
2.18159	0	2.15335	2.53153
1.93743	1.44011	2.4987	2.17369
1.1341	1.92075	1.77943	2.51211
1.79702	0.398139	1.93954	2.33497
0	1.90848	1.10866	0.838859
1.48973	1.96404	2.07078	2.23299
1.55857	0.925341	1.66674	1.47018
1.46614	0.418302	2.18883	2.76562
1.21809	1.11892	1.6379	2.74504
0.917187	2.554	1.50991	2.31613
1.99071	1.08487	1.15098	2.49446
1.14187	2.83791	1.4869	2.63078
1.47018	2.7096	2.33687	2.41388
2.00927	2.20166	2.0149	2.9805
0.865718	1.87285	2.55337	2.9374
2.25416	1.29808	1.68667	1.89881
2.22421	1.70781	1.7312	2.51689
1.92075	2.27845	2.66723	2.42548
1.35628	0	2.64104	2.61562
1.94166	1.85201	1.9989	2.30798
0.602763	2.14447	2.64104	2.74504
2.086	2.36314	2.51154	2.77177
0	2.25213	1.7184	2.23805
1.38258	0.713661	1.05484	3.14988
2.13351	2.00718	1.3752	2.9761
1.86364	2.26165	1.88454	2.86405
1.06033	2.17434	2.10939	2.87639
0.288931	1.85486	1.20108	2.24668
1.47663	0.261677	1.73358	0
1.97637	2.16271	1.34053	2.35319
0	1.00349	1.6379	2.80828
0.191741	1.98323	2.034	3.00285
2.26646	2.23805	1.6622	2.37382
0	2.01675	1.53784	2.2913
0.782001	2.07456	1.49371	1.88454
1.94774	1.82634	1.86364	2.63675
1.66015	2.46537	1.95283	2.13351
0.181332	2.18656	2.32827	2.16685
1.24308	1.40141	0.944028	2.90458
1.49741	2.40243	2.4987	2.13351
0.876166	1.26421	1.84697	2.08246
1.20922	2.034	2.35816	2.33454
2.07078	1.1347	1.99207	2.01977
2.56692	1.2409	1.4283	2.27157
1.65188	0.616101	2.11641	2.59845
1.37246	1.84258	1.68884	2.48354
1.55778	0.35445	1.76199	2.01111
1.70257	2.44919	1.47018	2.41553
1.3891	2.35816	1.42561	2.13351
0	2.2706	1.09861	2.93041
0.486227	2.48187	1.85003	2.23805
0.347941	1.40554	1.90502	1.87451
1.88961	1.11685	1.9853	1.91153
0.41307	2.52084	1.60096	2.78315
2.28191	2.10152	1.11376	2.02508
2.77726	0	2.13351	2.66723
2.23805	2.20853	0.886051	2.5479
2.81141	2.79448	1.33281	2.56955
1.74504	0.653376	0	2.51587
0	0	1.95881	2.61094
1.64067	0	2.13351	2.086
0.789272	1.66015	1.9989	2.06725
0.317946	1.82634	1.47018	2.4987
0	0.644695	1.99574	2.86881
1.11744	0	2.6001	2.43963
0.410503	1.79801	1.33897	2.11416
1.92607	1.09366	1.71707	2.05586
2.21602	2.26424	1.81708	2.20676
2.22879	2.07835	1.93683	2.13351
1.20922	2.18273	1.50991	2.31372
1.95543	2.48784	2.10152	2.28399
1.63376	2.2959	2.41004	2.71504
2.33268	1.84229	1.84805	2.28218
1.66674	2.24741	1.13791	2.20389
1.36028	1.80907	2.26165	2.51414
2.33849	2.32361	1.9746	2.09928
2.07229	2.51689	2.38635	2.0608
2.0145	2.05882	1.65014	1.5976
1.80546	1.76531	1.86462	2.43556
2.45609	0.349776	1.83888	2.44919
2.25541	1.95881	1.93683	1.87984
2.08089	2.10939	2.04122	1.85882
2.27226	0.803404	1.95363	2.03042
1.54743	1.55228	0.635209	1.50176
2.18407	1.55228	1.535	2.19988
1.95141	0	1.95233	2.40658
2.41773	0.691287	1.23257	2.34648
1.12938	2.63078	1.52652	2.10152
2.53476	1.13292	1.41848	2.10152
2.76562	1.28853	1.66328	2.56692
2.41913	0	2.11079	2.60731
2.33687	1.60944	1.88961	2.37448
1.50991	0.212486	0.903065	2.92842
2.21738	1.97194	2.23275	1.97859
1.67971	1.82517	1.5976	1.93322
2.3105	0	1.2422	2.77514
2.32361	1.89	1.60547	2.14585
1.30291	2.27226	2.04122	2.95869
2.09928	0.167263	1.69867
2.41158	1.16779	1.89881
1.62759	0	0.533719
1.06963	0.865718	2.04997
0.529402	1.91664	1.68965
0.595405	2.48275	2.04668
1.70342	1.14823	1.67854
2.12377	2.07396	1.72081
0.804252	2.44919	2.16424
0	0.261677	1.73215
0	0.671486	2.35011
1.19022	0.640443	1.55228
1.92361	2.18407	1.66015
1.95881	0.229279	2.04122
2.2959	0	2.27226
2.40813	0.176076	1.97993
2.19722	0.86177	2.15152
2.04704	1.42382	2.32883
1.9746	0.743308	1.29808
1.97574	0	2.26069
1.82066	0.184844	1.08876
0.493534	2.16996	2.6219
0.550187	1.61155	1.54358
1.15098	2.11799	1.869
2.11819	0	2.54357
1.53784	1.55228
2.12944	0
0.302052	1.11376
0.171556	0.883972
1.90848	2.13351
2.25416	1.62964
1.64625	1.57455
0.806807	0
2.04581	0.802727
1.44195	1.72175
2.01977	0
1.83008	0.306226
1.20514	0
0.90688	1.54743
2.26646	1.9179
0.775339	1.55228
1.62637	0.841092
1.91459	1.38311
0.488033	0.435797
2.07543	1.35788
2.04122	1.25959
1.70304	1.82205
1.90992	1.07529
1.20514	1.60705
1.4757	2.54712
1.3267	1.78557
0.89024	1.7184
2.52459	2.7359
0	2.5622
2.26839	1.91337
0.352566	1.46777
2.30655	2.50308
1.23184	2.50932
1.40911	2.47358
1.88454	1.44656
0.583834	0
1.67196	0
2.57443	1.52094
1.90848	0.936456
1.94226	0
0	0
2.038	0
2.41158	0.189564
2.46654	1.41495
2.21361	0.180353
1.75539	0.8172
1.94475	1.85851
0.20721	2.086
1.13203	1.40141
1.52024	1.69189
2.19333	1.19705
1.32844	1.64625
0.54408	0.976189
1.46722	1.98323
2.03503	0
0	1.67398
0.179385	1.39235
1.54142	0.89024
1.61543	1.56029
1.37888	1.73215
1.74162	1.08294
1.33025	0.7244
1.66156	2.31372
1.18385	0.911836
1.79592	0.958584
0.172888	2.45609
0.21733	1.72388
0.671486	0.566088
0.227713	0.547116
0.477396	2.18883
1.32771	0
0.786833	1.97092
1.60434	1.3523
0.516868	1.84018
1.49472	1.60096
0.968559	0
1.82247	1.45329
0	1.38311
1.87673	0
2.15972	1.35788
2.03105	0.976189
2.00349	1.79176
2.21602	1.64625
2.13965	1.85003
0.314932	0.379853
1.65898	1.85003
1.85003	1.5976
2.17369	1.28853
2.60918	1.95881
1.43281	0.767871
1.5611	0
1.38549	1.2541
1.96723	0
1.9989	2.07456
1.87673	2.30137
1.45389	1.9989
1.44011	1.36432
1.77721	1.73981
1.54296	2.70174
0.531552	0.389924
2.04997	0.873731
1.37865	1.21809
1.87451	0
1.40141	1.64625
0	1.54605
0.77723	1.36432
0	1.65898
1.12938	1.55228
1.17351	2.03544
1.66082	0.895536
2.28672	0
1.43281	2.08381
1.23873	1.03347
0	1.78557
1.50227	1.00641
0	0.56122
1.04522	2.19214
0	2.10152
0.227713	0.386507
1.8679	0.628029
1.45633	1.40103
1.13519	0.248041
1.91739	2.25687
0.994507	1.55814
1.62555	0
1.5284	0
2.09261	1.54683
1.85003	0.688209
1.89471	1.38072
2.64104	1.56332
1.48973	1.78557
0.168104	0
1.32267	0.227713
0.551736	0
0.547116	1.89984
2.24741	1.78395
1.57455	0.540333
1.10529	1.3198
0	1.53075
0.93928	1.94336
0	1.06165
0	1.39759
0	0
1.30291	0
0	0
1.12938	1.39759
1.95881	0.187964
	1.58076
	2.11315
	1.39532
	1.23585
	1.82517
	0
	0.873731
	2.05797
	0
	1.79103
	1.23441
	0.232475
	0.946421
	0.357316
	0
	1.7779
	1.58367
	0.212486
	1.53075
	1.66594
	0.446623
	0.459075
	0.563643
	1.76531
	1.62149
	1.88454
	1.33622
	1.856
	0.683343
	2.10348
	0.331432
	1.77537
	2.32911
	1.14187
	0.221661
	0.549416
	1.25124
	1.56811
	1.84805
	2.04519
	1.94336
	1.88454
	2.17211
	1.19439
	1.94336
	2.14207
	0.8172
	0.911836
	2.43017
	1.60284
	1.86364

## Sheet: Fig. 2B
Archival	New
24	51
24	54
22	62
25	62
26	40
20	52
	53
	50
	59
	41
	34
	50
	59
	56
	46
	53
	52
	43

## Sheet: Fig. 2C
Archival	New
3948	10903
3541	8278
6939	5952
13086	9673
12829	6769
11709	9111
	24539
	5604
	6543
	9024
	9107
	9885
	11047
	4576
	26006
	18209
	17033
	14654

## Sheet: Fig. 3E
Acne Pustule	Acne Comedo	Acne Non-Lesional	Healthy
-0.15634	0.348741	-0.12908	-0.25016
-0.43453	0.354308	0.094089	-0.22241
0.015183	0.381364	0.516377	-0.00226
0.108543	0.154192	0.345413	-0.15712
0.629497	0.255582	0.17249	-0.25202
-0.34295	0.261473	0.307213	-0.57719
-0.24161	0.487793	0.321557	-0.15864
-0.54647	-0.08945	0.389472	-0.25742
0.0623331	0.295475	0.255121	-0.16472
-0.05293	-0.26461	0.225549	-0.52045
-0.04936	0.307095	0.120038	-0.40496
-0.31027	0.364832	0.37617	-0.30107
-0.29982	0.660841	0.300227	-0.19722
-0.6465	0.409898	0.466228	-0.04068
0.324853	0.632625	0.297561	-0.11545
-0.31503	0.332282	0.362551	-0.54316
0.467636	0.239315	0.448166	-0.09582
-0.37696	0.125409	0.298571	0.002513
-0.42113	0.287554	0.19292	-0.26573
-0.13436	0.426858	0.407718	-0.0369
-0.43023	0.0447254	0.122885	-0.31467
-0.51281	0.145854	-0.04208	-0.16896
-0.40062	0.002399	0.342061	-0.33845
-0.41333	0.45221	0.195695	-0.28757
-0.46395	0.20809	0.082751	-0.48412
-0.40661	0.51611	0.135394	-0.13534
-0.32072	-0.36771	-0.09609	-0.09138
-0.08522	0.323163	-0.41295	-0.48434
-0.09287	0.187338	0.223635	0.237002
0.286624	0.608371	-0.10551	-0.10622
-0.33267	0.481876	0.003626	0.312188
0.068077	0.330807	-0.45664	-0.64389
0.367334	0.314886	0.154405	0.270404
-0.42985	0.39767	-0.45577	0.585715
-0.31499	0.655848	-0.41654	0.215497
-0.09694	0.427412	0.013852	0.096002
-0.36606	0.718031	0.72958	0.420002
0.103434	0.509947	0.03236	0.0311241
0.38114	0.395444	0.041602	0.0282251
0.057512	-0.00131	0.508883	0.19101
-0.05494	-0.23064	0.629763	-0.21601
0.0570412	0.130246	0.205192	0.008431
0.155011	0.166101	0.14457	-0.02942
-0.07791	0.107224	0.177233	-0.2517
-0.22756	0.369215	0.355753	0.235251
-0.38325	0.007701	0.383923	-0.02813
0.110942	0.597021	0.162103	0.139124
-0.31845	-0.07705	0.346906	-0.14598
-0.04499	0.592575	0.187278	0.079442
-0.28988	-0.1431	-0.20894	-0.2858
0.128825	0.553776	0.719073	-0.21905
0.268431	0.215693	0.652415	-0.49431
-0.50692	0.344553	-0.03192	-0.27513
0.210383	0.286221	0.196521	-0.3096
-0.01948	0.244306	0.275277	-0.61373
-0.04937	0.0264598	0.077929	0.202926
0.383285	-0.23894	0.324049	0.101282
0.206296	0.286465	0.100266	-0.16942
-0.40751	0.192634	-0.06945	-0.05232
0.243989	0.251728	0.302405	-0.37042
0.184528	0.257821	-0.35692	-0.5378
0.209357	0.235593	-0.33003	-0.58893
-0.02823	0.592499	0.3257	-0.00919
-0.28241	0.098838	0.141481	0.129472
-0.03409	0.176248	0.163604	-0.40113
-0.56154	0.257772	1.02375	-0.02769
-0.28798	0.175376	-0.27837	-0.24348
-0.1116	0.238796	0.602125	-0.19194
0.345192	0.260527	0.041796	-0.72814
-0.05918	-0.15884	0.463103	0.086172
-0.46951	0.047949	0.4226	-0.34537
-0.08269	0.0589601	0.271044	-0.59141
0.192603	0.136952	0.193709	-0.44108
-0.28213	0.030414	0.14404	-0.13555
-0.23368	0.382648	0.550941	-0.23104
-0.37069	0.066537	-0.2456	-0.06564
0.0128532	0.193461	0.560451	0.333545
-0.09744	0.459992	0.615294	-0.35032
-0.248	0.369073	0.269017	0.301005
-0.21931	-0.0021	0.659546	0.10983
-0.33672	0.204953	0.478745	0.273464
0.318801	0.661432	0.296301	-0.07575
-0.24951	0.274354	0.345487	-0.25612
0.188092	0.156056	0.056011	0.035373
-0.43812	-0.29522	0.336189	-0.04183
-0.69401	0.261426	-0.19638	-0.14717
-0.0117	0.43304	0.457512	0.204546
0.097688	-0.00151	0.593235	-0.07078
-0.31734	0.514264	0.459552	-0.08666
-0.42563	0.183655	-0.06016	0.088672
-0.33764	0.350453	0.380596	-0.04637
0.222126	0.087089	0.620172	0.079343
-0.1722	0.130531	-0.3297	0.166564
0.0387447	0.259067	0.291067	-0.1309
-0.18253	0.468806	0.198394	0.061872
-0.27861	-0.18565	0.508827	0.269245
-0.15262	0.402102	0.006477	0.229833
0.10694	0.465907	0.0340842	0.005538
-0.10755	-0.05103	0.274285	-0.11062
-0.68027	-0.33332	0.028351	0.369469
-0.32522	-0.16453	0.203396	0.312338
-0.10499	-0.01832	0.309449	0.414153
-0.45616	0.389488	0.228533	0.336229
-0.20122	0.224384	0.652864	0.256169
-0.27945	0.372285	0.819145	0.232886
0.03853	0.387668	-0.04744	0.118049
-0.22103	0.294477	0.0177231	-0.0653
-0.2886	0.306661	0.054651	0.222834
-0.16112	0.358002	0.123132	0.229572
-0.03529	-0.20921	0.054496	0.349872
0.152711	0.102952	1.24249	0.199686
0.015526	0.034625	0.381016	-0.0104
0.074326	0.237218	0.219986	-0.00717
0.156721	0.284261	-0.15016	0.281009
-0.22973	-0.11059	0.480278	0.086535
-0.47932	0.379924	0.001781	-0.07822
-0.12338	0.433516	0.369811	-0.21245
-0.57101	0.349184	0.16304	0.419641
-0.30789	-0.08901	-0.10767	0.317597
-0.14797	-0.0484	0.0502196	-0.02192
-0.35232	0.614882	-0.00566	0.237509
-0.36747	0.0121549	0.13667	-0.00399
-0.32568	0.257609	0.298405	0.486615
0.12596	0.0430918	-0.13941	0.150582
0.162291	0.38384	0.446301	0.065086
0.63149	0.155727	-0.22035	0.168407
-0.40903	0.295133	0.206549	-0.40695
0.510283	0.373784	-0.3202	0.084841
0.236709	0.173636	-0.0651	0.111534
0.192919	-0.11633	-0.31789	0.451702
0.479195	0.157642	0.035539	-0.13115
0.205384	0.351951	0.148005	0.127091
-0.2415	0.513471	0.600291	-0.44162
0.001086	0.211561	0.0201842	0.371221
-0.28049	0.547969	-0.20438	0.035968
0.166137	0.468494	-0.3383	0.368853
0.399711	0.261905	0.298867	0.154663
0.365098	0.393927	0.202041	-0.60796
0.503519	0.572776	0.662313	-0.04306
-0.25268	0.144953	0.89244	-0.40276
-0.06178	0.365769	0.17852	0.007075
-0.26119	0.290102	0.075489	-0.44771
-0.1715	0.418121	0.512952	0.233391
0.025244	0.00815	-0.05792	0.315174
-0.21454	0.263005	0.153047	-0.31974
-0.42289	0.317804	0.139572	0.040127
0.020503	0.448274	0.2807	0.243856
-0.34818	0.424771	-0.06778	0.463472
-0.38617	0.034346	0.081747	0.298558
-0.39431	0.15539	-0.27959	-0.24268
-0.36367	0.400655	-0.38362	-0.02442
-0.09127	-0.05831	-0.04923	-0.14108
-0.42177	0.314504	-0.07113	-0.27245
-0.33186	0.620159	0.301323	0.292402
-0.01611	0.446038	-0.14736	0.238531
-0.77711	0.316765	-0.19926	0.293238
-0.53823	-0.08438	-0.34096	-0.27214
-0.58076	-0.46493	0.044632	0.147657
-0.14704	-0.24609	0.083676	0.05924
0.134985	-0.04775	0.341444	-0.11332
-0.03183	0.371145	-0.23965	0.269503
0.462418	0.305607	-0.16881	-0.25106
0.079031	0.398763	0.105525	-0.18202
0.200629	0.226675	-0.00861	0.078132
-0.02269	0.342505	0.136449	0.126798
0.347105	0.446898	0.003762	-0.22936
-0.00737	0.410902	0.079115	-0.32436
0.226777	0.244741	-0.56304	-0.61863
-0.33254	0.3017	-0.47194	-0.28086
0.162069	0.234485	0.50973	-0.18748
0.121544	0.179497	0.236147	-0.29083
0.105806	0.122431	-0.31323	-0.55818
-0.4552	0.507312	0.296976	0.03954
-0.13094	0.194341	0.471022	0.116737
0.182898	0.377587	0.666715	0.346957
-0.17511	-0.35811	0.481048	-0.39644
0.065852	0.368928	0.264411	0.31215
-0.20919	0.135627	-0.19266	0.102926
-0.17614	0.496061	0.584943	-0.06375
-0.36508	0.533512	0.269149	-0.17613
0.124381	0.467222	0.392508	-0.04613
0.432605	0.191835	-0.10202	0.113469
0.304462	0.296756	0.511404	0.508513
0.277952	-0.31028	0.395653	0.312415
-0.28398	0.192349	0.256461	-0.01383
0.261963	0.095718	-0.31227	0.098285
-0.06311	0.215021	-0.3965	0.238372
0.09475	0.459534	-0.18334	0.50274
-0.37026	0.225043	-0.03435	0.398903
-0.51435	0.654951	0.033582	0.185121
-0.33154	0.410126	-0.04799	0.309322
0.160375	-0.08204	0.21576	0.344427
0.258894	0.466329	-0.08995	0.505742
0.308643	0.41404	0.135802	0.150383
-0.11955	0.374638	0.509676	0.075272
0.0111367	0.627959	0.456013	0.0302129
-0.17207	0.27233	0.35265	-0.42167
-0.23748	0.430753	-0.11101	-0.26273
-0.12711	0.220305	0.23805	-0.19532
-0.1756	0.131324	0.131954	-0.28441
-0.11135	0.384909	0.276514	-0.29017
0.18922	-0.65864	0.585684	-0.27387
0.0500903	0.352135	-0.36323	-0.00842
0.253056	0.444206	-0.1744	-0.03467
0.15368	0.185546	0.28871	0.504612
-0.26461	0.04981	0.367212	-0.18225
-0.21971	0.159233	0.472399	-0.10012
-0.05618	0.104308	0.397668	-0.11438
-0.25589	-0.02844	0.63965	-0.41198
0.070661	-0.16978	0.144159	-0.12939
-0.02248	-0.11692	0.415134	-0.03545
-0.23959	0.191943	0.694064	-0.01801
-0.60042	-0.39482	0.188526	-0.19352
-0.03718	0.447561	0.083251	-0.22862
-0.09064	0.402645	-0.37435	0.112429
0.316399	0.050463	0.322915	-0.418
-0.23695	-0.09593	0.328802	-0.16258
-0.36567	0.203488	-0.13501	-0.07354
-0.29984	-0.12625	-0.15298	-0.2937
-0.35566	-0.02459	-0.10394	-0.20904
-0.45047	0.432228	0.380166	-0.33543
-0.04686	0.143792	0.214738	0.219509
-0.20393	0.443887	-0.08265	0.205853
-0.17128	0.356109	-0.08754	-0.03941
-0.12569	-0.07425	-0.27534	0.184951
0.029769	-0.06015	0.641321	-0.049
-0.06993	0.308118	-0.33072	-0.26919
-0.34018	0.218319	0.682242	0.303794
0.263625	0.205548	-0.04376	-0.13787
-0.62249	-0.18555	0.599217	0.351298
-0.24906	-0.39539	0.545389	-0.03536
-0.16182	-0.13523	0.182621	0.150551
-0.68856	-0.31323	0.32737	-0.13647
-0.498	0.416066	0.220569	-0.49111
-0.13347	0.607119	0.176053	0.51628
-0.41269	0.097617	-0.03871	-0.07174
0.414375	-0.01433	0.327719	-0.0108
0.130483	0.32271	-0.31811	0.076492
0.0307158	0.29648	-0.16782	0.208132
-0.30801	-0.07207	-0.05722	0.249779
0.399479	0.155179	0.559821	0.032255
0.812727	0.367833	0.07643	0.189185
0.590094	0.243471	0.35355	-0.18659
0.115343	-0.03185	0.38128	0.356143
0.0126378	0.313058	0.30938	-0.47797
-0.00143	0.413596	0.3458	0.279877
0.251685	0.495754	0.451061	-0.44967
-0.25876	0.497284	0.72043	-0.04948
-0.18049	0.17705	0.167439	-0.55715
-0.26053	0.382077	-0.03975	-0.19722
0.009012	0.247811	0.136342	-0.41741
-0.49108	0.150028	0.262957	0.080532
-0.33224	0.157904	0.172042	-0.2659
-0.16507	-0.13296	-0.03343	-0.62533
-0.27534	0.501997	0.072553	-0.14563
-0.20984	-0.5078	0.187056	-0.07027
-0.25942	-0.31982	0.335412	-0.22851
-0.24311	-0.20232	0.666327	-0.4458
-0.44469	0.258738	0.488649	-0.09534
0.119563	0.194903	0.831234	-0.27888
-0.26331	0.189754	-0.00633	-0.09589
-0.15753	0.35497	0.074389	-0.34884
-0.38024	0.298183	-0.30289	-0.01384
-0.21486	0.389002	-0.15304	-0.30549
-0.08122	0.27561	0.880121	-0.18999
-0.29529	0.348736	0.264814	-0.34164
-0.16764	0.373976	0.377522	-0.05477
-0.21887	0.494917	0.169905	-0.20281
-0.34398	0.33728	-0.01601	-0.29726
-0.45939	0.094727	0.327719	-0.39674
0.00345	0.474029	0.196306	-0.22498
-0.35534	0.0600779	-0.25964	-0.15622
0.25885	0.317465	0.086527	-0.12227
0.251237	-0.26376	0.724642	-0.07612
0.557683	0.031765	0.301842	-0.15768
-0.20673	0.512502	0.348504	-0.0198
-0.48118	0.405836	0.491729	-0.20226
0.153435	0.236865	-0.02401	-0.11005
-0.15175	-0.10636	0.625052	-0.12103
0.395709	0.533414	0.146083	0.07066
-0.37768	0.607794	-0.23079	-0.18614
-0.34695	-0.12707	0.166896	-0.18467
-0.8657	0.148904	0.473794	-0.28229
-0.23248	0.142941	0.105231	-0.09442
-0.0804	0.358106	0.05267	-0.49939
0.083518	-0.41851	-0.29137	-0.4499
-0.26983	0.458925	-0.15974	-0.57199
-0.08459	0.166269	0.472614	-0.43705
-0.25702	0.14935	0.465805	-0.1543
-0.10752	0.135234	0.654376	-0.08852
-0.34534	-0.01864	0.200237	-0.31576
-0.33865	-0.11172	0.384017	-0.14629
0.246606	0.42723	0.001277	-0.12948
-0.1726	0.032137	0.557336	-0.15236
-0.26989	0.260109	-0.59194	0.087478
-0.0556	0.168382	0.0108052	-0.25263
-0.62645	-0.12518	0.46986	-0.05178
0.208083	-0.06031	0.182764	0.0220758
-0.0503	1.37339	0.090948	-0.38832
0.191493	-0.026	-0.38839	-0.10553
0.165401	0.402443	0.300173	-0.49388
-0.43325	0.474326	0.032508	0.427735
0.300151	0.583094	-0.04137	-0.31053
0.278944	0.485918	-0.13991	-0.30054
0.003795	0.331718	0.116461	-0.16371
-0.05746	0.166521	0.0610805	-0.30159
-0.0856	0.663083	0.070306	0.0556124
0.03483	0.665541	0.229197	0.06756
0.155283	0.109141	0.0372013	-0.2757
0.196747	0.616448	0.167266	-0.15628
0.163756	0.441134	-0.38127	0.179819
0.016095	0.366021	0.486227	-0.22965
0.317844	0.639305	0.42947	0.0354759
0.369688	0.3787	0.250573	0.0229283
0.0606231	0.702899	0.549886	0.317684
-0.06924	-0.23038	-0.15055	0.107021
0.297178	0.117725	0.0130567	0.223532
-0.55243	-0.10131	0.377711	0.042207
-0.40911	0.111579	-0.15709	-0.03544
-0.40492	0.359879	-0.38127	-0.05806
-0.05058	0.527841	-0.20151	-0.18218
-0.09143	0.445411	-0.06404	0.14722
0.468446	0.584797	0.0285023	-0.20244
0.392801	0.19603	0.815974	-0.11804
0.051249	-0.00653	0.843544	0.145032
0.332825	-0.41802	0.011466	-0.31786
-0.08323	-0.29881	0.294197	-0.27141
-0.19971	-0.02308	0.029912	-0.41894
0.0481846	0.402821	0.435096	0.0264598
-0.26807	-0.57408	0.979719	0.188206
0.103332	0.263025	-0.10107	-0.48948
-0.15046	0.461342	0.0274716	0.033365
-0.33078	0.073811	0.249832	-0.40665
-0.47069	0.357195	0.002879	0.0446299
-0.42262	0.461359	0.651069	-0.24776
-0.20935	0.535919	0.508154	-0.25495
-0.34265	0.467536	0.732595	-0.18195
-0.28646	-0.46793	0.0508719	0.0131402
-0.27502	0.376157	0.797314	-0.10658
-0.2646	0.188595	0.293073	0.069864
-0.08207	-0.21332	0.460774	0.107257
-0.15662	0.105076	0.03278	-0.03171
0.417572	-0.16947	-0.13097	-0.53344
-0.4357	0.236411	-0.13665	0.1151
0.0370506	0.101867	0.934468	0.065119
-0.05209	-0.33151	-0.21562	-0.21083
-0.69583	0.333939	0.235342	0.043638
-0.60504	0.117203	0.236804	0.185353
-0.10675	0.073335	0.278041	-0.02312
0.265571	0.473044	0.464585	-0.56688
-0.42507	0.31865	0.443908	-0.69572
-0.20609	0.147568	0.436071	-0.45055
0.074183	0.094431	0.10789	-0.02032
0.039591	-0.06466	-0.16397	-0.16583
-0.22294	0.180159	-0.02339	0.0203756
	0.367585	0.505428	-0.10626
	0.303473	-0.07843	-0.37678
	-0.04293	0.278387	0.137551
	0.116889	0.291765	0.126991
	0.289807	-0.25033	-0.33772
	0.188967	0.212547	0.023258
	-0.09624	-0.45793	0.53518
	0.0129885	-0.03553	0.183765
	0.338519	0.258464	-0.14548
	0.332756	0.112187	-0.06567
	0.206069	-0.38078	0.185681
	0.421208	-0.03523	0.434336
	0.258232	0.006372	-0.2135
	0.063555	0.399295	0.107465
	-0.11971	0.73553	0.067035
	-0.09996	0.299678	0.056393
	0.105211	1.05793	-0.38486
	0.096158	0.205647	-0.26293
	0.451585	0.0494991	-0.17585
	0.023368	0.130311	-0.13108
	-0.08869	0.452906	-0.16999
	0.117857	-0.26533	0.207551
	0.212216	0.213358	-0.26776
	0.557029	0.32965	-0.24874
	0.058544	0.404912	-0.37
	0.327956	0.106308	-0.35411
	-0.3544	0.516722	-0.27727
	0.390755	0.275713	-0.32362
	0.32523	-0.2922	-0.40261
	-0.25752	-0.18985	-0.28517
	0.113902	0.659221	0.169001
	0.399336	0.495315	-0.32091
	0.281875	0.319215	-0.2692
	0.443692	0.324669	-0.02556
	0.427338	0.768783	-0.39702
	-0.07724	0.325282	-0.29388
	0.124331	0.956961	-0.25081
	-0.00633	0.31188	-0.13073
	0.279884	0.423138	-0.01262
	-0.00666	0.493802	-0.23967
	0.080903	-0.46819	0.306101
	0.347811	-0.01099	0.097666
	0.182716	0.003427	-0.29692
	0.151196	0.744139	-0.98336
	0.395964	0.530478	-0.19499
	0.236373	0.422178	-0.23433
	0.139145	0.52791	0.0331757
	0.316774	0.435132	-0.28731
	0.448885	0.63297	0.00908
	0.195353	1.16183	-0.12878
	-0.46484	0.550387	-0.36009
	-0.02769	0.481258	-0.20145
	0.173602	0.777352	-0.35227
	0.257977	0.347721	-0.526
	0.045011	0.501717	-0.23238
	-0.05847	0.873132	-0.45332
	0.10069	-0.20866	-0.29569
	-0.16285	0.806059	-0.12271
	0.333213	0.766048	-0.14414
	-0.2554	0.886281	-0.37783
	0.033645	0.530485	-0.21303
	0.536446	-0.22295	-0.15605
	-0.87267	-0.162	-0.10949
	-0.1216	0.470179	0.202942
	0.355355	0.285859	0.048694
	0.248358	0.721855	-0.06348
	0.237529	0.218878	-0.31806
	0.274893	-0.14285	0.094058
	0.165287	0.103396	-0.21587
	0.203491	0.438313	-0.08968
	0.175375	0.284759	-0.27387
	0.313614	0.265078	-0.24679
	0.085024	0.079745	-0.39224
	0.050088	0.082995	0.104861
	0.088866	0.222534	-0.00678
	-0.0783	0.090114	0.113275
	-0.37151	-0.0497	-0.33043
	-0.48223	0.141396	-0.15007
	0.224323	0.690224	-0.33436
	0.519143	0.168505	-0.21112
	-0.14294	0.232131	-0.32209
	0.24326	0.44929	-0.26954
	0.292634	-0.07342	-0.2629
	0.361646	-0.13628	-0.34895
	0.125421	0.099587	-0.0977
	-0.1789	0.195513	0.072629
	-0.03432	-0.29212	-0.11244
	0.405024	-0.16373	-0.02825
	0.42015	0.192679	0.147201
	0.205797	0.320802	0.254451
	0.312328	0.027612	-0.00717
	-0.37222	0.211599	-0.52003
	0.141257	0.64794	0.0576035
	0.206221	0.658861	0.230118
	0.395257	0.644137	0.020618
	0.056526	0.117761	-0.00207
	0.197592	0.521492	0.121936
	-0.14376	-0.23671	-0.1806
	0.644565	0.311705	-0.08735
	0.280274	-0.14743	-0.21235
	-0.01467	0.46921	-0.40729
	0.047408	0.202386	-0.32738
	0.461021	-0.02231	-0.34381
	0.501814	0.629452	-0.28648
	0.103523	0.166739	0.11645
	0.127334	-0.08155	-0.03034
	-0.42137	0.128798	0.191591
	0.575105	0.280432	0.065257
	0.396828	0.340969	-0.38411
	0.346325	0.064564	-0.05571
	0.59128	0.848899	-0.09148
	0.105542	0.031175	-0.28472
	0.420889	0.267006	-0.18888
	0.160399	0.441549	-0.27839
	0.360617	0.687644	0.083847
	-0.25879	0.339007	-0.31055
	0.376471	0.163048	-0.25983
	0.525455	0.238288	0.090391
	-0.08758	0.753005	-0.41293
	0.294818	0.301348	-0.07174
	0.465479	0.183329	-0.20879
	0.266514	0.195673	0.200089
	0.394438	0.189625	-0.13469
	0.206633	0.605349	-0.24625
	0.28207	0.687887	0.053146
	0.349734	0.183139	0.126616
	0.400048	0.247722	-0.20384
	0.473778	-0.30849	0.18764
	0.467799	0.462198	0.274112
	0.147736	0.389247	0.051891
	0.460725	0.16828	-0.34296
	0.546151	0.425377	0.409093
	0.306193	0.185766	0.0401054
	0.37171	0.065766	-0.49535
	0.067231	0.27179	-0.32435
	0.188681	-0.52878	-0.18335
	0.122776	0.16761	0.110723
	0.245802	0.619853	-0.24897
	0.324335	0.0286461	-0.18076
	-0.02724	0.431335	0.162289
	-0.11152	0.550687	0.040119
	0.221746	0.409598	0.014469
	0.230161	0.611856	0.178811
	0.245855	0.63349	-0.06656
	0.183681	0.018821	-0.28199
	0.353751	0.582743	-0.12997
	0.021374	-0.20585	0.248901
	-0.34027	0.200474	-0.24117
	0.295281	-0.11791	0.180889
	0.290396	-0.04948	0.036751
	0.240168	0.485884	0.384252
	0.258974	0.1972	0.286448
	0.195797	0.358267	0.289464
	0.467854	0.512456	0.269031
	0.537816	0.032455	-0.52052
	0.391911	0.771314	-0.18847
	0.422231	0.384295	-0.16649
	0.133369	0.406539	-0.28341
	-0.46687	0.305651	-0.1603
	0.53798	0.221009	-0.06095
	0.382637	-0.40752	-0.17692
	0.575105	0.280294	0.292976
	-0.25169	-0.42696	-0.29713
	0.595856	-0.08121	0.258072
	0.09325	-0.3442	0.191451
	0.30624	0.15282	0.228463
	0.043176	0.111573	-0.17309
	0.0392317	-0.43007	0.077705
	0.447285	0.257504	-0.33227
	0.38771	0.063764	0.098036
	-0.21916	0.189763	-0.21667
	-0.0714	0.208866	0.142266
	0.070193	0.03128	0.2214
	0.005943	0.062946	-0.0979
	-0.17359	-0.1213	-0.03648
	-0.27987	-0.16566	-0.34827
	0.384775	-0.07255	0.0604673
	0.240349	0.49536	-0.06781
	-0.01436	-0.17074	-0.42784
	0.298963	0.209058	-0.20864
	0.292657	0.312804	-0.38635
	0.600868	0.571868	-0.23531
	-0.04259	0.087439	-0.11632
	0.531187	-0.42293	0.0574378
	-0.0079	-0.46985	-0.28646
	-0.46879	0.359362	0.127363
	0.012291	0.262379	0.254273
	-0.11003	0.414933	0.001038
	-0.10319	0.059322	-0.26933
	-0.00266	-0.06822	0.409393
	0.12333	0.063662	-0.25877
	0.320707	-0.12972	-0.15008
	0.202253	0.272358	-0.20591
	0.081681	0.807983	-0.07624
	-0.05477	-0.11547	-0.20064
	-0.29458	0.087222	-0.19891
	0.483468	0.29548	0.0296157
	0.239823	0.125804	0.236419
	-0.13815	0.080617	-0.28008
	0.32736	0.08179	-0.49341
	0.189488	0.464402	-0.24392
	-0.33104	0.436244	-0.21227
	0.173205	-0.26934	-0.11061
	0.202117	0.262657	-0.2399
	0.358043	0.31317	0.48932
	0.429205	-0.53134	0.22804
	-0.23086	0.350636	-0.06751
	0.227034	0.332157	-0.09014
	0.144015	0.32472	0.206051
	0.354635	0.011371	-0.09945
	-0.44731	-0.06592	-0.5631
	0.537145	0.341525	-0.3075
	-0.11589	-0.01531	-0.3477
	-0.19068	0.021094	-0.14059
	0.123695	0.363671	-0.57728
	0.104629	0.449131	-0.46661
	0.277522	-0.00692	0.01826
	0.288401	0.325555	-0.1354
	0.236412	-0.01797	-0.13346
	0.243014	0.194653	-0.30701
	0.162614	0.349933	0.218511
	0.235672	1.07603	-0.25229
	0.330216	0.445182	-0.59369
	0.0332948	0.004795	-0.18444
	0.130255	-0.00401	-0.17064
	-0.33269	-0.2472	-0.18187
	-0.40343	-0.18769	-0.18988
	-0.05495	0.233965	-0.22596
	0.070074	0.538492	-0.48699
	0.170921	0.708973	-0.04871
	0.050963	-0.33622	-0.06486
	-0.4546	0.4312	0.504296
	-0.3481	-0.25561	0.0382
	0.203281	-0.12904	-0.28054
	-0.22564	0.114874	-0.1878
	-0.26331	-0.12614	-0.18763
	0.263528	0.464402	-0.37277
	0.122072	-0.40292	-0.26539
	0.149757	-0.06294	-0.00795
	0.237068	0.140109	-0.03583
	0.184929	0.111974	0.059649
	0.0199455	0.089676	-0.00596
	0.234803	0.088733	-0.21203
	0.530747	0.176103	0.0118443
	0.369944	0.065171	-0.51349
	0.347807	0.237719	0.434825
	0.456835	0.082578	-0.04138
	0.318212	0.774927	0.046336
	0.514516	0.9144	-0.10966
	-0.03312	0.679142	0.457663
	0.36399	1.0935	0.030358
	0.356247	0.63452	-0.10459
	0.402649	0.792113	-0.71331
	0.499681	0.183838	-0.1479
	0.200191	-0.28326	-0.24654
	0.180828	0.258507	-0.00571
	0.180237	0.357999	-0.09738
	0.236376	0.342604	0.0133834
	-0.19256	0.894733	-0.10105
	0.215512	-0.12948	0.191034
	0.296816	-0.24424	0.50804
	0.233459	0.460908	0.264874
	-0.10283	-0.09596	0.336514
	0.232063	0.541652	-0.05591
	-0.0273	0.293034	-0.03049
	0.132128	0.521908	0.246342
	0.311443	0.308447	0.0143115
	0.260362	0.069193	0.920882
	0.191273	0.070133	-0.03561
	0.196323	0.686557	0.090183
	0.23063	0.129273	0.096942
	-0.24267	0.256297	-0.16607
	-0.1146	-0.04075	0.0547307
	-0.27279	0.416503	0.0399635
	-0.03493	0.079858	-0.32248
	-0.52642	0.494082	0.269658
	-0.22989	-0.12309	-0.33328
	0.50098	0.445896	0.043032
	0.438201	0.271318	-0.05187
	0.3474	0.003213	-0.19905
	-0.51174	-0.21797	0.042503
	0.306793	0.635469	-0.41202
	0.033052	0.545143	-0.30739
	0.153267	-0.19544	-0.19595
	-0.09122	0.366208	0.040966
	-0.53906	-0.02882	0.164128
	-0.08391	-0.2132	0.0394267
	0.234469	-0.2895	-0.27518
	0.068602	-0.36012	-0.03118
	-0.31187	0.073534	-0.03269
	-0.0261	0.0417825	-0.23247
	0.25284	-0.00616	-0.2217
	0.048943	0.145328	0.0308705
	0.293142	0.117675	-0.18492
	-0.09261	0.593542	-0.00068
	-0.07574	-0.52207	0.459112
	-0.20535	-0.38535	-0.42217
	0.216061	0.317014	0.908576
	0.060459	0.612897	0.200587
	0.115304	0.128016	-0.16024
	0.435765	0.388764	0.191051
	0.288248	0.332023	0.17403
	0.28744	0.377742	0.184608
	-0.02583	0.286402	-0.17859
	-0.53448	-0.38102	0.0376428
	0.298072	0.240753	-0.34332
	-0.40387	0.369592	-0.37604
	0.144044	0.041471	-0.12382
	0.007568	0.073663	0.18409
	-0.09287	0.247655	0.346048
	-0.60335	0.266401	0.413633
	0.092782	-0.16837	-0.23513
	-0.54455	0.276281	0.009361
	0.052066	0.263525	0.165112
	0.224695	0.252402	-0.26447
	0.433625	0.284261	0.240486
	0.436334	0.726864	0.098033
	0.332231	-0.06712	-0.32354
	0.503178	0.294746	-0.2366
	0.180766	-0.29992	-0.0009
	0.493149	0.372877	-0.13711
	0.401479	-0.00148	0.22559
	0.238125	-0.15875	-0.05867
	-0.25891	0.370238	-0.40523
	0.67532	-0.03641	-0.06852
	0.795372	0.148567	-0.00284
	0.425418	0.0559826	-0.28118
	0.402047	-0.32469	-0.05608
	0.800378	0.047615	-0.11623
	0.592427	0.180141	-0.49483
	0.215437	0.207367	0.171912
	0.681433	-0.2235	-0.09323
	0.55513	-0.42423	0.0261603
	-0.003	-0.11815	0.163577
	0.385287	-0.12766	0.14815
	0.158193	0.27165	-0.17848
	-0.02528	0.138949	-0.24382
	0.404218	0.485658	-0.2361
	0.168302	0.390598	0.131795
	0.638577	-0.46052	-0.08653
	0.148247	-0.07033	-0.31665
	-0.05269	0.517392	-0.05908
	-0.28167	0.095518	-0.56232
	-0.15666	-0.00734	0.18512
	0.020163	0.156279	0.460237
	0.174368	0.329107	-0.04103
	0.499403	0.267419	0.094861
	0.072208	0.715441	-0.26112
	0.912648	0.509726	-0.25761
	0.075962	-0.0039	-0.24136
	0.504363	0.0139379	-0.12893
	0.356733	0.324464	-0.68967
	0.425306	0.40528	-0.23698
	0.146906	0.002236	-0.55083
	-0.75964	0.314844	-0.17199
	0.651588	0.121764	-0.42301
	0.406163	-0.24394	0.0562432
	0.316052	-0.2023	-0.16476
	-0.27399	0.194925	-0.20469
	0.390048	0.124515	-0.25767
	0.670229	0.336901	-0.39104
	0.085626	0.171823	0.062722
	0.41937	0.209646	0.107875
	0.552647	-0.36696	0.148617
	0.211948	-0.14117	0.207947
	0.249896	0.046428	-0.31996
	-0.05216	0.105229	-0.29708
	0.287755	0.197139	-0.20423
	0.6401	0.121052	-0.13925
	0.108322	0.141313	-0.51187
	0.533015	-0.38411	0.240362
	0.412295	0.143013	0.257983
	0.686661	0.677507	0.231961
	0.050866	0.595505	0.296703
	0.412056	0.439317	0.097123
	0.610571	0.097967	0.0188502
	0.033241	0.098234	-0.55217
	0.218846	0.288937	0.098179
	0.492786	0.58863	-0.38656
	0.498983	-0.05147	-0.54147
	-0.45657	0.072531	-0.05704
	0.524373	-0.08811	-0.06044
	0.583351	0.195188	-0.48
	0.12782	0.277124	0.0480818
	0.705554	-0.08893	0.161758
	0.606529	0.342047	0.260723
	0.563243	0.245791	-0.67228
	0.669408	0.343187	-0.42033
	0.458229	0.425809	-0.31619
	0.440157	0.409888	0.0396131
	0.376591	0.082233	-0.5681
	0.6247	0.608983	0.046524
	0.2946	0.527754	-0.37957
	0.499631	0.548831	-0.16873
	0.292858	0.196274	-0.04014
	0.45365	-0.0024	0.124056
	0.430209	-0.07207	0.027343
	0.0381924	-0.21426	0.113276
	0.429974	0.892294	-0.55299
	0.368821	0.186656	-0.54621
	0.284996	0.052362	-0.50243
	0.293968	0.297807	-0.43221
	0.431309	0.459106	-0.08014
	0.333496	0.182805	-0.21827
	0.120037	0.42349	-0.2498
	-0.02068	-0.19467	0.457136
	-0.09217	-0.01539	-0.18759
	0.236307	0.259857	-0.36804
	-0.0261	-0.08517	-0.0711
	0.03993	0.370872	-0.14542
	0.416316	0.338067	0.069579
	-0.24949	-0.10834	-0.20072
	-0.43368	0.320968	-0.15637
	-0.27784	0.52182	-0.33425
	0.520448	0.147437	-0.6214
	0.214828	0.16693	0.132309
	0.388814	-0.49063	-0.36833
	0.53172	0.284245	-0.31219
	0.408827	-0.1908	0.209138
	0.385986	-0.22363	0.414378
	-0.15905	-0.12095	0.136291
	0.498056	0.309822	0.114862
	0.423403	0.150392	-0.53939
	0.239711	0.167511	-0.59394
	0.353154	0.202337	0.30861
	0.582445	-0.06514	-0.13562
	0.198641	0.47272	-0.05492
	0.552469	0.428875	0.718886
	0.272919	0.492345	-0.12752
	0.388568	0.156879	-0.1076
	0.338655	0.171114	0.01668
	0.21326	0.084469	0.281494
	0.402529	0.50377	-0.13206
	0.416516	0.0239816	-0.18772
	0.252679	-0.01239	0.003857
	0.416135	0.617861	-0.32209
	0.525049	0.044956	0.090363
	-0.00655	0.091616	-0.30792
	-0.19078	0.383945	0.149111
	-0.22258	0.18761	-0.20462
	0.061458	0.330963	-0.56006
	-0.20913	0.505501	0.137232
	0.331391	0.600754	0.115162
	0.17738	0.268101	0.124777
	-0.61881	0.370248	0.154533
	-0.32289	0.359829	-0.41936
	-0.31263	0.236411	-0.1789
	-0.23817	0.412278	-0.28705
	-0.07376	0.0574499	-0.34065
	0.328617	0.306824	-0.30626
	-0.23764	-0.03925	-0.16575
	-0.25815	0.459668	-0.1402
	-0.31904	0.072638	0.032375
	-0.02344	0.246233	0.0112593
	-0.19121	-0.30564	-0.27544
	-0.5766	0.35802	0.6377
	0.312407	-0.05333	-0.06959
	0.348679	0.401553	-0.11811
	0.465268	0.142302	-0.18114
	0.445013	0.055003	-0.29027
	0.289464	0.184739	-0.1224
	-0.00635	0.214833	-0.10838
	0.477089	0.048067	0.206781
	0.361968	0.289396	0.067371
	-0.24718	-0.06835	-0.16024
	0.044283	0.386264	-0.56279
	0.156706	0.404374	-0.49777
	0.337482	0.112765	-0.2211
	0.415149	0.044966	-0.14161
	0.396915	0.053973	-1.24027
	0.190787	0.076927	-0.34277
	0.247306	0.338417	-0.16373
	0.372033	0.404599	-0.27151
	0.565872	0.0480676	-0.5577
	0.062289	0.428657	-0.12478
	0.066513	-0.22454	-0.13965
	-0.3676	0.041216	-0.08682
	-0.02323	-0.16767	-0.5742
	0.150182	0.364286	-0.42507
	0.488058	0.179618	-0.14456
	0.594747	-0.01349	-0.16935
	0.119701	0.063717	0.136061
	-0.09424	-0.14903	-0.19887
	0.419613	0.136382	-0.19571
	0.465078	0.128342	-0.12985
	0.325515	-0.30504	-0.13636
	0.109029	-0.0505	-0.18094
	0.24003	0.201171	-0.15427
	0.546894	0.144345	-0.49127
	0.285641	0.429288	0.05088
	0.422302	0.029086	-0.01005
	0.197614	0.057601	-0.18548
	0.752573	-0.02332	-0.46672
	0.518565	-0.30223	-0.08627
	-0.22139	-0.0908	0.040214
	0.344883	-0.08589	-0.09921
	0.0624764	-0.05742	0.21886
	0.421043	0.35767	-0.15253
	0.604987	0.089758	-0.27489
	0.2391	0.184607	-0.37232
	0.387715	0.233257	0.206074
	0.502479	-0.13183	-0.22133
	0.67429	0.262365	0.137246
	0.319818	-0.057	0.206381
	0.177644	0.170587	0.16131
	-0.21019	-0.1617	0.279139
	-0.43388	0.171665	0.234353
	0.088827	0.103165	-0.06955
	0.618912	0.251064	0.393467
	0.032646	0.091402	-0.08281
	-0.00109	0.333173	-0.26837
	-0.25044	0.083534	-0.0991
	0.394092	0.260349	-0.23134
	-0.22949	0.03413	-0.11894
	0.277258	0.0291426	-0.16735
	0.698522	0.193049	0.162719
	-0.05744	-0.01987	-0.28758
	0.236968	-0.24883	-0.27544
	0.348914	-0.49457	-0.21601
	0.679228	-0.1074	-0.03612
	0.103245	-0.08041	0.179138
	0.397684	0.110123	0.315464
	0.880677	0.0107141	0.008177
	0.0166129	0.107023	-0.06826
	0.237907	-0.04622	0.247332
	0.234247	0.257765	0.12586
	0.038533	0.21939	-0.0145
	-0.28326	0.242048	0.053279
	0.069212	0.205792	-0.4202
	0.334475	0.873014	0.583747
	0.21555	0.181378	0.063205
	0.596065	0.237257	0.252775
	0.26533	-0.18513	0.214774
	0.443932	0.187531	0.304367
	-0.17325	0.120617	0.290752
	0.472679	0.061056	0.339802
	0.365106	0.378278	0.272526
	0.852062	-0.36827	0.279722
	0.127454	-0.09337	0.208678
	-0.1381	0.167323	-0.17097
	-0.19423	-0.03137	-0.11145
	0.982584	0.472364	-0.21321
	-0.11597	0.252049	0.251181
	0.27393	0.293886	-0.01923
	0.336571	-0.13078	-0.09329
	0.288666	0.688988	-0.40029
	0.0390821	0.161785	-0.11395
	0.49173	-0.1546	-0.00906
	0.16297	0.379276	-0.18754
	0.555198	-0.28767	-0.24387
	0.928136	0.102621	-0.25535
	0.210626	-0.01202	-0.0909
	0.035075	0.119638	-0.24483
	0.099428	0.226453	-0.34104
	0.603461	0.22533	-0.248
	0.40142	0.137631	-0.10478
	0.19989	0.326235	0.418678
	0.606296	0.732016	-0.10259
	0.591582	0.371455	-0.0193
	0.502275	0.070624	-0.12295
	0.573747	0.305154	-0.62995
	0.354224	-0.03591	0.055593
	0.372428	0.315186	-0.23712
	0.265396	0.217781	0.092444
	0.343786	-0.03804	-0.25824
	0.313197	-0.11579	-0.50949
	0.480546	-0.19997	-0.48222
	0.369767	0.406302	-0.29483
	0.168113	0.228542	-0.03807
	0.117726	-0.06439	-0.34019
	0.346264	-0.15586	-0.26216
	0.511609	0.316241	-0.8753
	0.180337	0.173165	-0.35789
	-0.24991	0.207349	-0.49091
	0.141929	0.314039	-0.74764
	0.317655	0.0141698	-0.13497
	0.218003	-0.18116	-0.20995
	0.472108	0.506155	-0.2794
	0.199146	0.948178	0.335826
	0.239235	0.109246	0.102796
	0.263756	-0.27328	-0.19359
	0.19041	0.580257	-0.05074
	0.057478	0.423362	-0.17832
	0.380629	0.361046	-0.0584
	0.249181	0.129518	0.356605
	0.432556	0.373	-0.27984
	-0.04084	0.564444	0.378325
	0.35562	0.201597	-0.49635
	-0.15286	-0.14822	-0.20354
	-0.13234	0.454628	0.337308
	0.301039	0.131275	-0.18826
	0.348299	0.114622	-0.31243
	0.261888	0.567179	-0.08656
	0.310862	0.400007	0.187584
	0.425407	0.322803	0.165427
	0.297715	0.503248	-0.12615
	0.205354	-0.01739	0.345323
	0.34526	0.13498	0.067722
	-0.02419	0.004022	0.378162
	0.06612	0.063105	0.177729
	0.44213	-0.3082	0.061441
	-0.0249	0.323469	-0.37095
	0.437458	-0.49886	-0.63662
	0.414693	0.096291	-0.0036
	0.646737	0.24713	0.155595
	0.201059	0.114142	0.116907
	0.29492	-0.05498	-0.08332
	0.348104	-0.04645	0.250458
	0.112587	-0.04798	0.358533
	0.15273	0.226146	0.177346
	0.474097	-0.23298	0.486279
	0.141797	0.309928	0.079806
	-0.14089	-0.10649	-0.16831
	0.159268	-0.29745	0.116905
	0.165876	0.171531	0.26397
	0.140313	-0.05242	0.026743
	0.177037	0.222091	-0.77727
	0.149384	0.284134	-0.1208
	0.017012	0.189519	-0.21062
	0.21271	-0.01022	-0.7782
	0.510291	0.15119	0.192511
	0.484231	0.14335	-0.4228
	0.392788	0.168777	-0.09639
	0.041165	0.337927	0.0064
	0.335356	0.348377	-0.09533
	-0.20826	-0.27474	-0.83515
	0.219967	0.175232	0.363989
	0.311317	0.402311	0.361842
	0.416782	0.145268	-0.49021
	0.417941	0.410889	-0.28086
	0.326496	0.336594	0.253894
	0.218075	0.085281	-0.02318
	0.196332	0.112014	0.155529
	0.19251	0.972672	-0.38565
	0.187938	0.272827	-0.19632
	-0.17365	0.314567	-0.21994
	0.313696	-0.4627	-0.25274
	0.590004	-0.08176	-0.19731
	0.528833	0.46637	-0.3964
	0.16963	-0.23512	-0.15441
	0.412452	-0.21626	-0.33173
	0.444701	-0.06599	-0.47862
	0.197989	0.301846	0.293078
	0.517752	0.251236	-0.17332
	-0.0502	-0.05593	-0.35732
	0.48283	0.113622	0.347349
	0.158097	0.0571632	-0.17499
	-0.16316	0.219055	-0.2343
	0.226957	-0.08679	-0.58003
	0.463823	0.37721	-0.15536
	0.130019	0.32793	-0.25211
	-0.20778	0.338743	-0.05146
	0.194603	0.550658	-0.19596
	0.209986	-0.01148	-0.62089
	0.390796	0.203008	-0.01033
	0.239938	0.860868	0.105763
	0.17089	0.298731	-0.21118
	0.77234	-0.33857	-0.10986
	0.414184	0.015569	-0.66119
	0.300978	0.292715	-0.51198
	0.356082	1.00435	-0.44631
	0.420197	0.033404	-0.21579
	0.396609	0.266381	0.411955
	0.337272	0.198081	-0.41027
	-0.06981	0.468636	0.182102
	0.65675	0.965235	-0.27445
	0.166748	0.313349	-0.30035
	0.137371	0.884362	-0.09236
	0.23729	0.28922	-0.33925
	0.0470741	-0.27875	-0.40159
	0.395325	0.075777	-0.09719
	0.210172	-0.13767	-0.4241
	0.244126	0.118243	-0.28588
	-0.36872	0.668038	-0.14197
	-0.4445	0.252709	-0.46624
	-0.38505	0.0128697	-0.10738
	0.0217077	0.131798	-0.10414
	0.334099	-0.00496	-0.62527
	0.351383	-0.16456	-0.32014
	0.057781	0.263953	0.041208
	0.223997	0.328563	-0.63879
	0.148757	-0.45573	-0.61899
	0.420735	0.27971	-0.75487
	0.475336	-0.03158	-0.31251
	0.054922	0.130135	-0.55854
	0.206271	-0.11955	-0.46203
	0.666522	-0.18137	0.069241
	-0.41046	-0.1609	-0.23884
	0.341638	-0.11954	0.249373
	0.302607	0.120054	-0.42974
	0.102766	-0.06072	-0.17269
	0.60324	-0.06705	0.326054
	0.935078	-0.26931	0.332173
	0.256236	0.226413	0.391224
	0.361649	0.207402	0.169114
	0.30957	0.224015	0.419608
	0.320062	-0.06136	0.084981
	0.374195	0.0582001	0.697593
	0.604256	0.032455	-0.01549
	0.176798	0.001117	-0.10035
	-0.36772	-0.04989	0.062773
	-0.26671	0.294915	0.400405
	-0.08022	0.194099	0.366113
	0.052644	0.376536	0.353976
	-0.02874	0.383882	0.078629
	0.398589	0.31817	0.08997
	0.058941	-0.10354	-0.14331
	0.277882	0.190367	0.18529
	0.395426	-0.41689	-0.02938
	0.260862	-0.02737	0.234581
	0.13142	-0.17344	0.317727
	0.40574	0.049514	-0.46016
	0.364543	0.014044	0.327122
	0.389362	0.308044	0.060893
	0.322064	0.167265	0.124156
	-0.47917	-0.1262	-0.07194
	0.262438	0.042146	0.338474
	0.19	0.195946	0.475715
	0.256031	0.379758	-0.17162
	0.260087	0.225538	0.367655
	0.375274	0.034552	0.096391
	-0.22261	0.466522	-0.32351
	1.0515	-0.20961	0.149374
	0.265283	0.317051	0.027502
	0.46243	0.218636	-0.27869
	0.298423	0.120368	-0.30845
	0.233909	0.609661	-0.17343
	0.253948	0.066206	-0.10444
	0.258163	0.262632	0.096099
	0.305775	0.479477	-0.16408
	0.0278233	-0.00573	0.040718
	0.307279	0.024726	-0.16138
	-0.37115	0.537035	-0.15169
	0.431139	-0.13707	-0.10345
	0.04417	-0.09527	-0.05077
	0.277796	-0.34876	0.004913
	0.189269	0.0286461	-0.62793
	0.44985	0.21617	-0.33753
	0.301147	0.591031	-0.20178
	0.113067	0.816829	-0.35857
	-0.0537	0.492912	-0.34584
	0.352106	0.181212	-0.00476
	0.225694	-0.09187	-0.22946
	-0.06031	-0.17114	-0.15205
	-0.17231	0.262064	-0.25493
	-0.16411	-0.38352	0.045991
	0.312011	0.199773	0.038106
	0.165025	0.615506	-0.07265
	0.372821	-0.28944	-0.476
	0.269321	0.517788	-0.28912
	0.290848	0.180676	-0.09118
	0.275772	0.581915	-0.34247
	-0.34387	0.492047	0.036106
	0.420861	0.105162	-0.00437
	-0.24662	0.497333	-0.35785
	0.110775	0.040525	-0.10006
	0.340154	0.481433	0.1022
	0.626236	0.667294	0.02035
	0.344611	0.148015	-0.13558
	0.229857	0.198214	-0.08109
	0.512155	0.354003	0.019569
	0.412116	0.49582	0.316874
	0.246634	-0.11435	-0.00098
	-0.32198	0.640162	-0.36765
	0.037382	-0.36567	0.004987
	-0.54455	-0.27457	-0.07206
	0.126884	0.345064	-0.33136
	0.272511	0.606487	-0.02076
	0.271852	0.116991	-0.64442
	0.050922	0.209188	-0.02673
	0.362748	-0.09994	-0.43858
	0.407758	-0.24015	-0.40764
	0.072713	-0.09181	-0.24406
	0.248621	0.172994	0.294095
	0.10498	-0.00469	-0.06511
	0.302667	-0.14284	-0.14102
	-0.02134	0.232907	0.0124356
	0.316883	-0.44825	0.287884
	0.34395	0.141667	-0.10272
	0.300116	-0.53603	0.101152
	0.28474	0.302704	-0.12488
	0.490935	0.435104	0.119348
	0.417234	-0.36926	0.269901
	0.226634	0.202243	0.357447
	0.305046	-0.57552	-0.28775
	0.415167	0.123441	0.423736
	0.11563	0.157272	-0.27825
	-0.10084	-0.05809	-0.61457
	0.394529	0.316977	-0.0048
	-0.20045	0.213598	-0.07814
	0.385762	0.241014	0.048285
	0.413775	0.066218	0.248667
	0.052611	-0.48632	-0.62012
	0.455568	0.0278554	0.065951
	0.14031	-0.17072	-0.1666
	0.083171	0.214534	-0.38821
	0.10432	-0.13573	-0.62543
	0.49491	0.201951	-0.32623
	0.169411	0.486159	-1.04802
	0.496101	0.243446	-0.16031
	0.336634	-0.46778	0.0467471
	0.373004	0.0392317	-0.08023
	0.068575	0.470879	-0.44869
	0.567576	0.283899	0.088679
	-0.0986	0.183765	-0.62963
	0.139745	0.177297	-0.18719
	0.077801	0.252346	0.0255543
	0.717876	0.345883	-0.08046
	-0.51261	0.281794	-0.0506
	-0.31315	-0.17451	-0.03361
	0.31835	0.474969	0.375881
	0.359027	0.300409	-0.16306
	0.173849	0.222204	-0.28245
	-0.0032	-0.17306	0.0268965
	0.319323	0.282689	-0.0713
	-0.07149	0.402551	-0.49224
	0.598052	0.361713	0.07488
	0.576093	0.309563	-0.621
	0.320326	0.130068	-0.20844
	0.177541	0.233952	-0.16036
	0.049324	0.282987	-0.14318
	0.513131	0.37735	-0.17414
	0.278739	0.002249	-0.14477
	0.482663	-0.18733	-0.11604
	-0.38927	-0.07457	-0.13212
	-0.45313	-0.04878	-0.0686
	-0.13934	-0.01714	-0.14882
	0.094664	0.098337	-0.94427
	0.148119	-0.03887	-0.0356
	-0.28488	-0.03261	-0.89396
	-0.50908	0.12726	-0.39425
	0.274588	0.201309	-0.4468
	0.250576	0.0389918	-0.35017
	0.282082	0.054679	0.296422
	0.236321	-0.02424	0.191613
	-0.35	0.42161	-0.10977
	0.158484	0.321067	0.182009
	0.404973	0.079491	-0.31327
	0.311318	0.021623	-0.01947
	-0.3161	-0.01064	0.448497
	-0.29719	0.325951	0.144086
	0.01614	0.275511	0.008243
	0.176252	0.360629	-0.3946
	0.047186	-0.03378	-0.04758
	0.324842	-0.18262	-0.10535
	0.209582	0.279546	-0.23441
	-0.13613	-0.21718	-0.29334
	0.146351	-0.12023	-0.13249
	0.13483	0.138463	-0.31073
	0.0296288	-0.10401	-0.69868
	-0.38264	-0.20685	0.0555324
	0.151293	-0.08297	-0.32359
	0.058247	0.356261	-0.16405
	-0.54559	0.156891	-0.00401
	0.398347	-0.14538	-0.34417
	0.220665	-0.18433	-0.3193
	-0.03306	-0.26845	0.065802
	-0.04327	-0.12697	-0.08627
	0.282463	0.341006	-0.11776
	0.05459	0.085064	-0.42449
	-0.00349	0.188267	-0.17968
	0.367076	0.270205	0.114313
	0.262655	0.334341	0.028734
	0.116917	-0.14861	0.263491
	0.255291	0.118906	-0.05049
	-0.25013	0.398222	-0.34283
	-0.10359	0.354474	-0.08883
	-0.01997	0.114334	-0.13033
	-0.04945	0.360263	-0.27175
	0.147596	0.587141	-0.05939
	0.313709	0.232291	0.311449
	0.249775	0.32399	-0.16095
	-0.07488	0.008683	-0.09631
	0.11725	0.236665	-0.11567
	-0.08754	0.321848	-0.62856
	-0.46892	-0.08043	-0.26906
	0.467704	0.171877	-0.0959
	-0.12543	0.150431	-0.27149
	0.226196	0.0134882	-0.04045
	-0.00082	-0.03376	-0.16918
	0.294653	0.563951	0.086691
	-0.24805	0.376716	-0.21787
	0.639558	0.243628	-0.42298
	0.323902	-0.20605	0.202916
	0.651453	0.374218	-0.28025
	0.207001	0.195499	-0.21722
	0.193585	0.158189	-0.0007
	0.658958	0.344967	0.015695
	0.095197	-0.19867	-0.11006
	0.354213	0.369893	0.128766
	0.641497	0.495326	-0.34089
	0.672518	0.222864	-0.5065
	-0.11135	0.276739	-0.19312
	0.562449	-0.07782	0.0137675
	0.565475	0.118778	0.31657
	0.517712	0.426826	0.156634
	0.734739	0.367396	-0.10172
	-0.09541	0.233408	0.173159
	0.61137	0.138322	-0.14025
	0.67455	-0.36769	-0.1784
	0.037139	0.110417	-0.24383
	-0.16825	0.323906	0.000647
	0.389026	0.257802	-0.47498
	0.912353	0.233003	0.0297983
	0.695524	0.383325	0.266266
	0.598315	0.009868	0.099881
	-0.24953	0.106795	-0.04068
	0.42219	0.258873	0.040217
	0.433783	0.227344	-0.52464
	0.126173	0.353687	0.467896
	0.006543	0.25686	-0.37887
	0.108465	0.477878	-0.21542
	0.248206	0.362611	0.099587
	0.432416	0.274109	-0.03173
	0.562493	0.066801	-0.28361
	-0.22593	0.449161	-0.19896
	0.257542	-0.00544	-0.11075
	0.041779	-0.2178	-0.40166
	-0.31149	0.366082	-0.51332
	0.220985	0.306482	-0.06481
	0.445501	0.159128	-0.08871
	-0.12578	0.117462	-0.26394
	-0.3613	0.13876	-0.11407
	0.438733	0.322339	-0.23057
	0.357294	0.427119	-0.18543
	0.320783	0.44701	0.004056
	0.436271	0.687526	-0.47945
	0.529101	0.060283	-0.51378
	0.094276	0.256132	-0.1296
	-0.20045	-0.03888	-0.15609
	0.329872	0.253686	-0.20267
	0.371149	0.209053	-0.17395
	0.121006	0.157346	-0.46192
	0.288523	0.442616	-0.60562
	0.540033	0.607022	0.0061
	0.214685	-0.05835	0.347783
	0.46396	-0.19533	-0.01759
	0.465659	-0.00305	-0.20228
	-0.22942	0.059021	-0.24886
	0.290376	0.48413	-0.37598
	0.428688	0.277822	-0.23515
	0.098931	-0.16192	-0.12624
	-0.03295	0.159623	-0.23642
	-0.0663	-0.10148	-0.02549
	-0.20733	0.354666	-0.21957
	0.180039	0.061317	0.191951
	0.510006	0.823587	-0.38442
	0.539454	-0.00307	-0.3094
	0.418329	0.178541	0.160658
	0.273293	0.1105	0.382555
	0.21075	0.408243	-0.50768
	0.595614	0.280358	-0.18602
	0.040793	0.454305	-0.0855
	0.129045	0.416104	0.458213
	0.244248	0.275859	0.371404
	-0.11694	0.062595	0.375743
	-0.30601	0.579359	-0.10766
	0.508624	0.619254	0.155323
	0.055156	0.345878	-0.60962
	0.260969	0.543975	-0.09226
	0.220518	0.175844	-0.19924
	0.063902	0.898237	0.311926
	-0.04942	0.464845	0.466334
	0.311078	-0.01137	0.176623
	0.21056	0.211441	-0.46384
	0.0339885	0.612594	0.140905
	0.220186	0.30554	-0.80724
	-0.10602	0.676157	-0.38477
	0.059797	-0.05333	0.33568
	0.262861	0.097414	-0.69129
	0.291384	0.06006	-0.77524
	-0.25502	-0.16681	-0.2209
	-0.84771	0.298815	0.116918
	0.061583	0.275372	-0.04628
	0.066428	0.604383	-0.19787
	-0.52706	0.498677	-0.59789
	0.300192	0.762032	-0.63723
	-0.40986	0.20475	-0.33981
	0.358918	0.520278	-0.45843
	0.294196	0.38579	-0.13626
	0.226046	0.373223	-0.73528
	0.307642	0.149779	-0.15183
	0.446075	0.239586	-0.06059
	0.00985	0.372779	-0.18962
	-0.36173	0.269977	-0.45521
	0.1688	-0.06897	-0.31431
	-0.23681	0.292464	-0.12727
	0.173208	0.238596	-0.2282
	-0.0433	0.335561	-0.16062
	0.509716	0.07849	-0.18871
	0.269567	0.437967	-0.25676
	0.629447	0.096881	-0.40497
	0.346526	0.193985	0.002183
	0.12553	-0.02401	-0.17363
	0.509844	0.300783	-0.03829
	0.150218	0.026499	0.051686
	0.312642	0.418667	-0.37306
	-0.18487	0.175963	-0.08431
	0.221637	-0.42323	-0.17448
	-0.09245	0.017836	-0.18677
	-0.11158	-0.00193	-0.24619
	-0.03573	-0.18525	-0.01859
	0.339996	-0.08054	0.175543
	0.18026	0.368146	-0.11094
	-0.29358	0.365632	0.325572
	-0.08501	0.442441	-0.05198
	0.0454192	0.485012	-0.57904
	0.245662	0.163314	0.353658
	0.0210245	0.370204	-0.06638
	-0.11923	-0.27297	-0.06687
	0.349242	0.0269446	-0.59569
	0.021657	0.100968	-0.67505
	0.264284	-0.11313	0.0197607
	-0.028	0.15456	-0.00841
	0.397756	0.631488	-0.23282
	0.185479	-0.3283	0.0148723
	0.322268	0.125133	0.518288
	0.253105	0.086487	0.112092
	0.379499	0.118983	0.126169
	-0.34805	0.26898	0.343537
	0.301978	-0.0781	0.009982
	0.296394	-0.07452	-0.43284
	0.12586	-0.00563	0.145908
	0.051499	0.1259	-0.35236
	-0.28893	0.0154016	-0.4132
	0.389644	-0.20698	0.098441
	0.248372	0.239312	0.019556
	0.261511	0.423456	-0.41739
	0.209854	0.449278	-0.1087
	0.367025	0.073267	0.367022
	0.20531	-0.27101	0.176302
	0.433624	0.302333	0.056087
	0.083884	0.158172	-0.35379
	0.366231	-0.38441	0.050715
	0.038148	0.0168364	0.363532
	0.0273982	-0.12329	0.297186
	0.097532	0.83415	0.135889
	-0.27586	-0.3573	0.313072
	-0.03841	0.436195	-0.01008
	0.091297	0.215837	0.034442
	0.050317	-0.10116	-0.00526
	-0.42185	0.387121	0.425888
	-0.01766	0.27443	0.428235
	0.454688	0.502199	0.365099
	0.232306	0.46867	-0.20349
	0.207327	-0.19094	-0.03388
	-0.05894	-0.27404	0.239402
	-0.31586	-0.06843	-0.18271
	0.318422	0.673467	-0.03592
	0.028698	0.241667	-0.16408
	-0.22251	0.134544	-0.15811
	0.26305	-0.06082	0.279838
	0.401786	0.07018	-0.34548
	-0.14293	0.541725	-0.24895
	-0.13425	0.357556	0.519224
	0.516065	0.194714	0.467941
	-0.48402	0.0471049	0.304463
	-0.383	0.393693	0.194254
	-0.00993	0.271344	-0.20691
	0.387052	0.119286	-0.10697
	-0.44293	-0.05128	-0.28077
	-0.00967	-0.25883	0.113871
	0.192993	0.128795	-0.03246
	-0.00084	-0.66552	-0.16266
	0.392954	0.066527	-0.51738
	0.287492	0.258726	-0.29667
	-0.13653	0.333503	0.164265
	0.568742	0.530973	-0.43856
	0.372408	0.054641	-0.22163
	0.260988	0.431472	-0.06266
	-0.24158	0.168056	0.009135
	-0.44778	0.145557	0.14738
	0.172723	0.524719	0.276533
	-0.05135	0.416291	-0.16875
	0.220978	0.154611	-0.05396
	0.62457	0.031649	-0.29046
	0.373058	0.463048	-0.37461
	0.465051	0.373321	-0.07962
	0.313865	0.225085	-0.11805
	0.278072	0.074261	0.358768
	0.541571	0.517918	-0.10475
	0.049463	0.380546	0.320998
	0.505317	0.357782	0.401894
	-0.25995	0.411874	-0.07654
	0.351362	0.304882	0.079069
	0.139961	-0.32557	-0.12023
	0.373916	0.151754	0.0458246
	0	0.431051	0.142716
	-0.1323	0.195413	0.2054
	-0.29912	0.34906	0.18233
	0.318184	0.366624	0.032017
	-0.62115	0.076128	0.296846
	-0.43144	0.448611	0.078224
	0.540436	-0.50659	0.07264
	0.105935	0.209523	0.319428
	0.158943	0.201182	0.211931
	-0.40497	-0.18244	0.266822
	-0.05586	0.348849	-0.40589
	0.043961	0.093797	-0.13951
	-0.40709	0.155023	-0.15983
	0.273688	-0.00467	-0.30026
	0.528098	0.409194	-0.23151
	0.473736	0.03833	0.400978
	0.295957	0.302938	0.071681
	0.227289	-0.23723	0.135934
	0.142465	-0.16524	0.0236355
	0.594776	0.238297	0.179073
	0.362963	-0.13403	-0.21708
	0.315902	0.764239	-0.08436
	0.246057	0.156805	0.219627
	0.072476	0.343278	0.252588
	-0.1218	0.182747	-0.06256
	-0.16334	0.341972	-0.38778
	0.408247	0.102888	-0.19008
	-0.18509	0.393919	0.070224
	-0.21339	0.003488	0.233824
	0.080611	0.14578	0.066928
	0.276873	-0.01156	-0.24289
	-0.14255	0.135774	0.078212
	-0.207	0.305259	-0.41304
	-0.42596	0.395116	0.0578529
	-0.41528	0.380717	-0.21236
	-0.05609	0.233485	0.005496
	0.105211	0.388859	0.326485
	0.481357	0.190145	0.232475
	0.243233	-0.00085	0.137473
	0.321135	-0.09006	0.284805
	0.593048	0.348324	-0.11934
	0.101162	-0.08279	-0.17686
	0.020777	0.233266	-0.25974
	0.291741	0.009309	-0.23608
	0.383948	0.103167	-0.26458
	-0.23133	-0.02377	-0.17517
	0.218746	0.176923	-0.3306
	0.081584	-0.01193	-0.45413
	0.203698	-0.13531	0.115378
	-0.26055	0.376093	-0.10423
	-0.1323	0.133626	0.218546
	-0.33104	0.081149	0.294573
	0.08388	0.220274	0.186101
	0.308311	0.135243	-0.02431
	-0.06117	0.522976	0.0239488
	0.273466	-0.41532	0.207147
	0.023858	0.092622	0.318795
	0.143933	0.26695	0.0265469
	0.108421	0.29166	0.156899
	0.37753	-0.00597	-0.33218
	-0.06619	-0.35533	0.309951
	0.167595	0.079016	0.201977
	0.129762	0.110593	-0.12267
	0.106049	0.217875	-0.18363
	0.285006	0.381734	-0.27042
	0.307809	0.252786	-0.15299
	0.236338	0.322564	-0.37759
	0.307988	0.461545	-0.13148
	0.271635	0.350297	0.208053
	-0.11921	0.198322	0.332301
	0.409611	0.140249	-0.30463
	0.313638	0.115197	-0.29691
	-0.13152	0.5202	-0.16739
	0.322529	0.104644	-0.26432
	0.53618	0.083385	-0.30651
	0.490695	0.143157	-0.10527
	-0.02169	0.551144	-0.11394
	0.555596	0.0281186	0.34265
	0.396034	0.119042	0.266524
	0.766702	0.383312	-0.29605
	0.562231	0.598004	-0.22192
	0.501228	0.0102204	-0.09863
	0.406066	0.338866	-0.07084
	0.0580671	0.370704	-0.03353
	0.358859	-0.03934	-0.45775
	0.09609	0.183065	-0.39259
	0.314791	0.311561	0.215229
	0.095604	0.110638	-0.27386
	0.431911	0.229979	-0.68432
	-0.40426	0.157858	-0.03241
	-0.01421	0.085527	-0.42884
	0.075002	-0.47033	-0.16606
	0.363419	0.18302	-0.289
	0.057711	0.022758	-0.24115
	-0.03021	0.209706	-0.24041
	0.311795	-0.26282	-0.3054
	0.570463	0.10792	-0.18936
	0.162332	0.280805	-0.03345
	-0.04922	0.504338	0.345606
	0.531605	-0.39106	0.345695
	0.322811	0.369467	-0.36363
	0.005478	0.226788	-0.40704
	0.005004	0.33499	0.643019
	0.258608	-0.06919	0.192246
	0.369612	0.212895	-0.36981
	0.152318	-0.37148	0.244588
	0.36723	0.13779	-0.49934
	-0.45905	0.335764	0.389051
	0.221641	0.320339	0.154095
	0.380005	0.274118	0.111757
	0.263217	0.172708	0.285393
	-0.27059	0.215063	-0.22323
	0.285435	0.360469	-0.42913
	0.182702	0.06713	-0.06631
	0.389457	0.227703	0.041464
	0.273009	0.646195	-0.03394
	0.156497	0.330767	-0.65394
	0.334536	-0.23969	-0.47969
	-0.49055	0.37786	-0.04863
	0.102698	-0.01993	-0.4092
	-0.30839	0.202203	-0.16767
	0.193763	0.228069	-0.28011
	0.284711	0.550295	-0.16768
	0.596243	0.157075	0.166325
	0.367528	-0.11093	-0.33273
	-0.13807	-0.04946	-0.09776
	-0.39361	0.222365	-0.73347
	0.295856	-0.54866	-0.09376
	0.313673	0.406219	-0.1187
	0.151318	0.235088	-0.33988
	0.428782	0.417673	-0.24213
	-0.11135	0.299332	0.154289
	0.468234	0.234448	-0.02276
	-0.13039	0.161537	-0.36059
	0.032363	0.630127	0.141222
	0.319547	-0.08554	0.270302
	0.395127	0.2669	-0.04454
	0.440876	0.068361	-0.17972
	0.36697	-0.08756	-0.25188
	0.223149	0.221053	0.189762
	0.139708	0.2215	-0.35469
	-0.23636	0.052666	-0.15427
	0.302343	-0.09412	-0.2601
	0.29276	-0.24474	0.106926
	0.232658	-0.19892	0.007952
	0.40577	-0.3625	-0.42017
	0.326024	-0.45974	0.045208
	0.089461	0.334742	-0.43019
	0.321921	0.318261	-0.38391
	-0.04625	0.273281	-0.35946
	0.390042	-0.34725	0.259229
	0.269723	0.146675	0.114383
	0.084058	0.073469	0.184933
	0.369489	-0.08003	0.146033
	0.375876	-0.04658	-0.02193
	0.005187	0.357938	0.061412
	0.284334	0.690871	0.358598
	0.0597849	0.225328	-0.20107
	0.489668	0.877213	-0.19276
	0.222157	0.645852	-0.11109
	0.4416	0.593257	0.074372
	0.458945	0.111843	0.167459
	0.0225603	0.441348	-0.10088
	0.548986	0.537499	0.060473
	0.068532	0.153719	0.118088
	0.43547	0.327903	-0.08051
	0.526906	-0.05765	-0.08799
	0.469712	0.660433	-0.50831
	0.070828	-0.56935	-0.05205
	0.311399	0.512168	-0.14842
	0.299898	-0.25072	-0.03007
	0.461953	0.348378	-0.28427
	0.298941	-0.28709	-0.0679
	0.271102	0.428481	0.147715
	0.715757	0.216609	0.240514
	0.345975	0.193474	0.249396
	0.581383	-0.55201	-0.06035
	0.572496	-0.19222	-0.13192
	0.169811	-0.11951	-0.21291
	-0.14158	0.241692	0.0514747
	-0.05952	0.206005	0.370372
	0.738946	0.145448	-0.23785
	0.391267	0.116978	-0.16639
	-0.01926	0.37542	-0.07307
	0.53294	0.376867	-0.01075
	0.163116	0.417301	-0.34089
	0.08128	0.358682	-0.17264
	0.035766	0.451151	-0.1183
	0.587555	0.0288493	-0.30883
	0.18431	0.38064	-0.39998
	-0.12781	-0.1298	-0.15621
	0.355812	-0.12634	-0.42188
	0.269057	-0.42125	-0.1657
	0.252148	0.306071	-0.30791
	0.556743	-0.24127	-0.33459
	0.294193	-0.62622	-0.12655
	0.320157	-0.1341	0.276886
	0.306341	-0.1168	-0.13971
	0.453182	-0.31303	-0.11568
	0.139122	-0.13698	-0.47758
	0.229431	-0.01356	-0.38605
	0.22294	-0.44677	0.151749
	0.426443	-0.29896	-0.34312
	-0.04061	0.256333	-0.25061
	0.329976	-0.19024	-0.324
	0.316974	-0.11728	-0.11684
	0.370731	-0.06125	-0.12159
	0.484779	0.12104	-0.08678
	0.156775	-0.33095	-0.56258
	0.493605	0.116591	-0.06823
	0.522027	-0.19913	-0.21716
	0.339163	0.0304558	-0.24686
	0.250768	-0.06409	-0.04559
	0.381269	-0.14383	-0.02688
	0.670391	-0.42884	-0.13683
	0.36269	-0.24017	-0.40559
	-0.09829	-0.19962	-0.10054
	0.517928	0.137979	-0.08907
	0.34623	-0.05517	0.174484
	0.423302	-0.38923	-0.42494
	0.331349	-0.41259	-0.21396
	0.247523	-0.21475	0.21333
	-0.64528	0.228179	0.311938
	-0.08429	0.327919	0.378245
	-0.43	0.120487	0.17566
	0.232034	0.359124	0.353407
	-0.03614	0.290671	0.494571
	0.117391	-0.11876	-0.12785
	-0.21708	-0.11058	0.042091
	0.089604	0.115887	0.416234
	0.588867	-0.53636	0.305816
	0.051012	-0.33053	0.086292
	0.479332	-0.12333	0.516644
	0.322291	0.485663	-0.03546
	0.230969	-0.33692	0.077403
	-0.20418	-0.24876	0.230069
	0.287707	-0.37383	0.218184
	0.007483	-0.37356	0.191436
	-0.07156	-0.31985	-0.29005
	0.43128	-0.30016	0.460543
	0.416342	-0.18512	-0.10968
	0.0286461	-0.15716	-0.05364
	0.431898	-0.179	-0.46138
	-0.27419	-0.5052	0.310517
	0.153522	-0.06655	-0.22892
	0.151339	-0.09773	-0.15968
	0.100721	-0.05487	0.113994
	0.278857	-0.17289	0.259687
	-0.17753	-0.07907	0.312737
	0.24552	-0.25776	0.715151
	0.469378	0.032446	-0.58713
	-0.17737	-0.23007	-0.27226
	0.193349	-0.0042	-0.1926
	0.234227	-0.3895	-0.05992
	0.312763	-0.08481	-0.05925
	0.298519	-0.29269	-0.05557
	0.437031	-0.58869	-0.02319
	-0.0245	0.148357	-0.36628
	0.318139	-0.50198	0.034311
	0.003592	-0.24806	-0.28265
	0.615577	-0.02534	0.017427
	-0.03776	0.281548	0.192778
	0.774089	-0.42104	-0.46021
	0.380796	-0.10603	0.381663
	0.544879	-0.27707	0.363744
	0.450077	0.056549	0.123411
	0.273286	0.030203	-0.2701
	0.472189	-0.21843	0.083399
	0.0545401	-0.24799	-0.01909
	0.191643	-0.3386	0.112881
	0.365167	0.0106289	-0.25884
	0.169385	-0.10059	-0.36393
	0.202279	-0.25819	-0.21827
	0.321987	-0.05019	-0.58226
	0.411149	-0.48467	-0.34053
	-0.03808	-0.30263	-0.09746
	0.484327	0.0147504	-0.26991
	0.230925	0.0455	-0.29239
	0.176789	-0.29938	-0.18631
	0.095588	-0.40551	-0.40843
	0.447638	-0.24588	0.022752
	-0.05723	0.185231	0.495744
	0.22631	0.227849	-0.03673
	0.204458	-0.04704	-0.41589
	0.09139	0.043305	-0.01728
	-0.22357	-0.36626	-0.19154
	-0.00599	0.052502	0.185093
	0.329635	0.100043	-0.38435
	0.340141	0.178967	0.095804
	0.068631	-0.31114	-0.05694
	0.356113	-0.19008	-0.49123
	0.201884	-0.56676	-0.06434
	0.251222	0.076141	-0.15649
	0.329332	-0.01749	0.003194
	0.348703	0.08536	-0.17139
	0.052808	0.08737	-0.16305
	-0.12432	-0.42258	-0.38247
	0.494815	-0.13066	-0.1336
	0.186512	-0.33713	0.006567
	0.197215	-0.58653	-0.2972
	0.095879	-0.14474	0.06768
	0.645482	-0.17048	-0.47595
	0.639557	-0.21759	-0.47467
	-0.35198	-0.32047	-0.14796
	0.438473	-0.19064	-0.20338
	0.191737	-0.02521	-0.04842
	0.679536	-0.24818	-0.34388
	0.601434	-0.53167	0.254479
	0.741905	-0.05445	-0.36014
	0.323295	0.224591	-0.32989
	0.646039	-0.27265	-0.22093
	0.378453	-0.13414	-0.49834
	0.548523	-0.15436	-0.35709
	-0.05234	-0.09134	0.064057
	0.30081	0.005443	-0.13476
	-0.12936	0.0521344	-0.05758
	0.127785	0.104817	-0.75236
	-0.08679	-0.13833	-0.15282
	0.512789	-0.34093	0.10497
	-0.16383	-0.22003	-0.00098
	0.543396	-0.44893	0.436723
	0.154009	-0.41503	-0.13365
	0.116532	0.164091	0.09757
	0.228189	0.0107151	-0.01313
	0.842586	-0.12064	0.040537
	-0.11001	-0.39502	-0.14399
	0.200523	-0.16132	-0.23627
	0.464002	-0.52176	-0.21104
	0.622177	-0.2134	0.110593
	0.37129	-0.39423	0.509978
	0.302568	-0.2188	0.012291
	0.372846	-0.2535	-0.48086
	0.47309	-0.05526	-0.03308
	0.238371	0.079608	-0.0532
	0.154622	-0.6621	-0.1458
	0.153768	-0.22047	-0.16892
	0.596039	-0.18641	-0.4413
	0.622687	-0.07029	0.247301
	0.181181	-0.40115	0.0618769
	0.525801	-0.32916	-0.32713
	0.253377	-0.19438	0.273293
	0.301677	0.52686	-0.06099
	0.49511	0.195463	-0.25047
	0.249275	0.454127	-0.72202
	-0.10171	-0.26398	-0.25151
	0.332698	-0.12567	0.199694
	0.34605	-0.38965	-0.10198
	0.187367	0.0125588	-0.32863
	0.318571	-0.34683	-0.37173
	0.545376	-0.29165	-0.22933
	-0.05088	-0.15983	-0.16599
	0.634338	0.116653	-0.15723
	0.009093	-0.01121	-0.31622
	0.614866	-0.01234	-0.4504
	0.344983	0.550113	0.079022
	0.710893	-0.36675	0.116084
	0.897395	0.208559	-0.22722
	1.01345	-0.13867	0.193116
	0.290932	0.07036	-0.66636
	0.380963	0.001174	0.031873
	0.391115	-0.23187	0.315602
	0.456943	-0.29558	0.328128
	0.64225	-0.11078	-0.47379
	0.571299	-0.2977	0.088619
	0.637974	0.0478302	-0.19592
	0.358943	-0.15371	-0.09673
	0.495801	-0.23603	0.148856
	0.437644	-0.44933	-0.3202
	-0.22165	-0.24421	0.0342213
	0.423953	-0.18287	-0.24934
	0.497454	-0.40231	-0.37342
	0.77565	0.347921	-0.01197
	0.865795	0.311152	-0.19715
	0.179472	0.226633	-0.38464
	0.178541	-0.36302	-0.22109
	0.589214	0.055884	-0.59775
	0.690253	0.411314	-0.4321
	0.224717	0.197614	0.107527
	-0.08132	0.502169	-0.17885
	0.563814	0.187084	-0.44543
	0.392392	-0.55338	-0.30855
	0.507482	0.290928	-0.09933
	0.471847	0.312508	-0.46891
	-0.37213	0.436239	0.378465
	0.437297	-0.25478	-0.13849
	0.900535	-0.26606	0.396713
	0.336607	-0.41047	-0.13706
	0.454199	0.029205	-0.31674
	0.689391	-0.37755	0.0164924
	0.329531	-0.51917	-0.24433
	0.610898	0.171693	-0.01096
	-0.24622	0.038866	0.037649
	0.505146	-0.33356	0.164238
	0.39454	-0.29334	-0.52635
	0.797209	0.507054	-0.38427
	0.996969	0.427065	0.032211
	0.462504	0.475093	-0.22955
	0.740843	0.501085	-0.22902
	0.550687	0.211347	-0.24923
	0.297808	0.482403	-0.07676
	0.153017	0.330883	-0.14596
	0.153603	0.251369	-0.0764
	0.431336	-0.60954	-0.57138
	-0.08337	0.476056	-0.29306
	0.209383	0.238155	0.337034
	0.0312132	-0.19109	0.171229
	-0.04507	-0.17484	0.103201
	-0.00131	-0.32604	0.518772
	0.506447	-0.15408	0.054547
	0.140286	-0.35347	0.205565
	-0.21364	-0.26162	-0.18699
	0.323934	-0.26239	0.051973
	0.298704	-0.28194	-0.03976
	0.476537	-0.3008	-0.16627
	0.552773	-0.12845	0.109146
	-0.29912	0.0174434	-0.17752
	0.461711	0.136028	-0.14778
	0.298958	0.214584	0.244628
	0.856565	-0.04915	-0.44017
	0.482621	0.006736	0.0547784
	0.473012	-0.34309	0.073354
	0.611846	-0.24711	0.432666
	0.489097	0.059693	0.326053
	0.027502	-0.37002	0.259858
	-0.00983	0.059081	0.082448
	-0.14149	-0.03343	0.209221
	-0.42837	-0.06791	0.151223
	-7.5e-05	-0.26964	-0.03213
	0.712825	-0.19978	0.153798
	0.477279	-0.11962	-0.11727
	0.127454	-0.14198	-0.37475
	-0.06042	0.083619	-0.47988
	0.460543	0.365469	0.108371
	0.029912	-0.31637	-0.18975
	-0.17793	-0.0292	-0.31968
	0.161813	-0.18785	-0.39401
	0.467527	0.070482	-0.24361
	-0.2569	-0.06206	0.287057
	0.449054	-0.08239	0.30556
	0.211668	0.210432	-0.2134
	0.416795	-0.16733	0.043675
	0.199825	-0.05534	-0.3893
	0.555308	-0.06079	0.263399
	0.331253	0.258673	-0.33424
	0.106682	0.0395982	0.005007
	0.231819	0.035697	0.268765
	0.308757	0.097857	-0.13267
	0.566425	-0.21386	-0.19645
	0.604403	-0.15928	-0.2544
	0.284186	0.0507287	-0.27662
	0.304397	-0.04721	-0.45739
	0.191081	0.04113	-0.06289
	0.31685	-0.09348	-0.16619
	0.208372	-0.44171	0.000156
	0.213341	-0.12522	-0.06919
	0.343891	-0.06991	-0.18672
	-0.08679	-0.14266	-0.17993
	0.122144	-0.00833	0.176196
	-0.02867	-0.22626	0.114106
	0.314005	-0.04331	-0.77634
	0.170089	-0.3773	0.082915
	0.313054	-0.31751	0.307776
	0.239845	-0.03747	-0.49106
	0.0232099	-0.08992	-0.0192
	0.420855	-0.29971	-0.38854
	0.0129168	-0.0185	-0.42389
	0.143488	0.205556	-0.29354
	-0.36589	-0.09491	-0.05473
	-0.44036	0.00743	0.115478
	0.411001	-0.2088	0.111449
	0.348824	-0.47006	0.273252
	0.214534	-0.19551	0.417313
	-0.39409	-0.15111	0.290864
	0.14258	-0.282	0.420481
	0.342201	-0.21224	0.074554
	0.224224	-0.18789	0.226191
	0.102879	-0.15503	0.235132
	0.246898	-0.02338	0.313148
	0.382643	-0.01392	0.12488
	0.318194	0.329714	0.546781
	0.194557	-0.53993	0.620268
	0.407293	-0.18857	0.100985
	0.575457	-0.41044	0.193629
	0.556839	-0.11265	-0.09169
	0.443132	-0.47527	0.176407
	0.478535	0.244033	-0.23545
	0.26409	-0.17663	-0.1251
	-0.00347	-0.55179	0.07922
	0.2168	-0.59918	-0.34945
	-0.0329	-0.06712	-0.27222
	0.319938	-0.16094	0.028858
	0.045915	-0.08873	0.17061
	-0.00857	-0.35481	-0.15234
	0.336026	0.0541818	-0.05696
	0.063103	0.098093	-0.05276
	0.264524	-0.12363	-0.21286
	0.13271	-0.62964	-0.02801
	0.168538	-0.07936	-0.16307
	-0.14614	-0.02663	-0.45849
	0.226938	0.099587	0.402319
	0.178717	-0.49712	-0.44444
	-0.34425	0.317517	-0.21021
	-0.1106	-0.26804	0.311776
	0.239752	-0.42549	-0.00536
	0.503429	-0.34813	0.153834
	0.311586	-0.42937	-0.43035
	-0.35708	-0.22855	0.102212
	0.205481	-0.48746	0.263918
	0.4726	-0.14325	0.391673
	0.57585	0.183714	0.180395
	0.131062	0.273232	0.193372
	0.096679	0.006973	-0.2917
	0.538937	-0.01763	0.155309
	-0.0775	0.025691	-0.2702
	0.366504	-0.2469	0.297514
	0.509476	-0.76661	0.038173
	0.542559	-0.47033	-0.1839
	0.089218	0.320963	-0.17533
	-0.13491	0.365791	-0.2769
	0.305707	-0.30229	-0.24823
	0.275246	-0.14028	-0.27944
	0.001492	-0.3708	0.161211
	0.316204	-0.41304	-0.19498
	0.351571	-0.1598	-0.06166
	0.280497	-0.27011	-0.16321
	-0.02608	-0.07525	0.184339
	0.0124963	-0.17628	0.174846
	0.220276	-0.47716	-0.48763
	-0.00235	0.1291	-0.32465
	-0.07209	-0.5597	-0.17941
	-0.44863	-0.50348	-0.32388
	0.201294	-0.25063	-0.15867
	0.118146	-0.04941	-0.38824
	0.343206	-0.20196	0.329668
	-0.38394	-0.1399	0.080864
	0.364861	-0.14727	0.191631
	0.326365	-0.13125	0.135814
	0.221053	-0.25252	-0.27642
	0.428464	-0.2005	-0.02009
	0.312495	0.331366	-0.29742
	0.0269417	-0.41022	-0.22802
	0.928887	-0.50706	0.448287
	-0.37952	-0.22922	-0.52559
	0.0497335	0.278914	-0.09966
	-0.36303	0.239252	-0.24401
	0.754776	0.0300305	-0.11816
	-0.31104	-0.08599	0.0274884
	0.034442	0.100344	-0.0225
	-0.10271	0.377569	-0.20026
	0.122085	0.206572	-0.10573
	0.180592	-0.32943	0.223905
	-0.02546	-0.18881	-0.44459
	0.088093	0.117942	0.185841
	-0.19233	0.082053	-0.33886
	0.066585	0.272371	0.218831
	0.205083	0.274337	-0.19375
	0.005278	-0.19079	0.640097
[truncated: 3,505 more rows]

## Sheet: Fig. 4F
Basal KCs					Differentiated KCs					Follicular KCs
Healthy	Acne Non-Lesional	Acne Comedone	Acne Pustule		Healthy	Acne Non-Lesional	Acne Comedone	Acne Pustule		Healthy	Acne Non-Lesional	Acne Comedone	Acne Pustule
0	0	2	10		5	0	6	2		6	0	1	2.5
3	1	2	3		0	5	1.5	1.25		2.5	3	1	15
0	1	0	9		5	1	1	0.804348		0.5	5	5	7
0	0	1	20		0	0	3	0.627907		6	1	1	1.66667
0	0	0	2		1	0	2.1	1.06522		7.33333	1	4	1
1	0	0	6		0	2.5	3	1.65217		5	2	2	2
0	0	0	6		6.33333	1	1	1.25		0.666667	2	2	3.71429
1	0.5	0	5		5	1	0	0.875		0.333333	0.25	0.5	1.38462
3	0	0	3.5		15	1.66667	3	4		0.666667	0	1	3.5
12	1	0	4.5		3	6	0.5	2.375		1	5	1	2
0	1	5	0		6.5	1.33333	1.75	1.75		0.666667	0.2	2	6.4
0	0	0	0		0	0	1.75	1.4		3	0.25	0.25	4.33333
0	0	0	0		18	1.28571	3	1		0.5	0.8	1	1.42105
1	0	1	1		6.33333	3	2	0.8		0.5	0	2.5	2.85714
1	2	0	1		1	0	0.875	1.5		10	0	3	0.717949
0	0	0	0		1	0	0	0.416667		0.666667	0.25	2	2.42857
1	0	0	1.33333		0	0	1.33333	0		0.6	1	0.5	8.33333
0	1	4	0		3	0	4	4		0.142857	0	0.5	2.66667
0	2	2	0		4.5	3	1	1		0.3	1	0	2
0	0	3	0		0	1.27273	5	0.8		0.4	0	0	2.75
1	1	0	0.2		3.6	0.666667	2.4	0.642857		0	3	2	0.583333
0	1	3	0.5		8	0	0.666667	2.21429		0.916667	1	1	0.428571
0.333333	2	2	0		16	1	1.375	1.18182		0.15	1	2	1.8
0	0	0.666667	0		5	0	2	0.333333		0.8	3	2	1
0.5	0	0	2		6	2	0	0.285714		0.272727	2	0	2
0	0	0	1		4	0	1.66667	0.571429		0.1	0	1.75	1.375
0	0	0	2		0	1.14286	1	3		0.4	0	4	0.8
2	0	1	0		2	0	0	1		2	0	1	1
0	0	0	1		5.33333	1	0	0.4		0.090909	0	3	2.4
1	0	0	1		10	4	4	2		0.5	0	5	1.66667
0	0	1	1		20	0	0	1.22222		1.66667	0	5	2.57143
1.5	1	2	2		14	3.33333	0	1		1	2	2.5	1.14286
1.4	0	0	0		6	0	6	1		0.666667	2.5	3	1.875
3.4	1	1.66667	3		0	8	3	1		0.625	1	1	0.833334
0.5	1	1	2.5		2.25	1.54546	0	1.02857		0.25	2	2	1.07692
1.33333	2	4	3		3.22222	1.16667	0.5	2		1	0.5	0.666667	0.8
2	1.5	2.5	1.66667		18	1.18182	2.5	1.375		1.875	0	4.5	0.769231
3	1	0	0.25		29	1	12	0.1		0.6	3	4	0.2
1	1.5	1	0.666667		17.6667	0.5	7	6		3.5	2	3.5	1.66667
0	0	0.5	2		0.5	1.5	2	3		0.8	1	2.5	2
0	0	2	1		0.5	0.833333	5	3		0	4	2.4	4
0	0	0	0.333333		0.333333	3.5	3	0.583333		0.2	1	2	5.66667
2	0	7	1		3.14286	1.125	1	0.714286		0	0.5	1.33333	2
0	0	4	0.333333		1	1	0	0.4		0.6	0	3	1.875
0	0	1	2		3	0.272727	0	3.33333		0.384615	2	2.16667	3.66667
0	0	2	0		2	1.4	0.5	1		0	0	2	3
1	0	1	0		2.2	2	0.666667	1.5		1.2	0	2.5	1.9
0	0	2	1		7	2.5	0	0		2	1.33333	4	3.4
0	0	1	6		5	1.16667	0	1		0.333333	1	2	2.16667
0	0	0	3		3.5	1.55556	9	2.57143		0.333333	0	1.5	2
3	0	0	9		5.71429	3	0	5.33333		0	10	10	10.5
0	0	3	1.5		7	4	0	6		0.818182	0.666667	5	6
0.2	2	1	1		11.3333	2.25	0.5	3.66667		2	1	1.5	8
0.666667	0	4	1		3.33333	18	0	4.5		1.33333	0.5	5.5	1.18182
0.25	2	0	1		4.75	0.333333	1	24		1.28571	2	4	5.75
0	0	1	1.33333		17	4.5	0	4.5		1.71429	0.5	1.42857	2
2	0	3	2		1	0	0.2	0.5		10	0.333333	2	0.735294
0	1	4	3		3.75	1.5	0.6	0.428571		1	0.333333	0.5	0.535714
0	0	0	1		12	0	1	0.75		1	0.142857	1.5	1
0.5	0	0	6		7.5	0	0.5	0.75		2.66667	0.285714	0.625	1.07692
1.5	0.6	0	0.333333		20	2.33333	2.5	3.33333		1.33333	1.4	0.333333	2
3	3	3	3		3	6	2	1.2		1.33333	0.25	3	0.571429
0	0	1	0		2	1	0	3.55556		1.2	0.5	2	0.6
0	2	0.2	0		1.2	1	2.5	1.55556		0.5	4	1.33333	0.675
0	2	2	2		17	2	3.33333	3.25		2	8	1.5	0.404255
1	0	1	0		7.66667	7	2	2		2	0	1	0.777778
0.333333	0	1	2		5.5	6	0.333333	3.4		3.66667	0	2	0.380952
0.5	0	1.33333	0		0.666667	1.57143	11	2.66667		0.5	0.666667	0	0.714286
0	0	1.5	0.6		2.25	6	3.75	6.5		0.666667	0.8	0	1
0	0	1	3.5		1	0.6	4	1.5		1.5	2	0	0.535714
0	1	0	1		2	1	1	2.25		0.1	0.2	4	1.81818
1.5	1	0	1.28571		28	0.6	1	0		0	0.5	1.33333	1.11111
0	0	0	1.5		18	0.5	0	2		0.181818	0.5	1.5	1.64706
0.666667	0	0	1		4.66667	0.8	0	1		0	0	0.5	0.5625
1	0	0	1		0.666667	1.66667	0	0.111111		0	0	0	2.33333
0	0	1	1		4	2	0.333333	3.18182		0.047619	1	0	0.222222
1	0	0	0.714286		1	0.714286	2	0.5		0	2	0.5	2
0	2	1	2.33333		2	1.1	2	1.08333		0	1	1	1.42857
0	0	1	1.25		10.8571	1.14286	4	3.4		0.090909	4.33333	0	2.8
0	0	0	9		8	0	1	7		0.25	1	0	1.90909
0	1	0	0		4	2	8	1		0	1	0.2	3.8
0	3	2	0		0.5	3	1	2		0.833333	2	2	4
1.33333	0	0.5	7		3	0	0	1.05882		1	0	1	0.888889
0	0.2	1	1		0	0	0	2.2		1.6	4	2	1.85714
0	1	0	1		4.83333	0	1	1.27273		1	2.5	1	1.41176
0	0	0	0		0.25	0	1	0.875		0.5	0	2	1
0.2	0	0	3		8	0	5	0.2		0.615385	4	1	1.4
0	0	1	0.363636		0	0	1.16667	0.4		0.428572	4	2	0.384615
1	0	2	0		2.5	2	0	11.8333		0.2	1	0.333333	0.5
1.5	0	0.25	0.333333		15	3	0.5	9		1	2	1.5	0.5
1	0	0.5	0.1		26	5	0.875	4.61539		1	4	1.5	0.708333
0	0	1.5	0.333333		0.2	3.5	0	6.5		0.333333	0	0	1.4
0	0	0	0.333333		2.5	0.5	1	5.5		1	0	1	1.05556
0	1	0	1		7.4	2.5	15	10.1667		0.75	0	1	1
0	2	0	3		13	1.5	1	5.81818		2.5	0	2	3.66667
0.142857	1	1	5		0	3	1	4.33333		0	0	1	1
3	1.5	0	0.25		0	1	3.5	37		0.076923	1.5	1	1.25
1	1.5	0.875	0		6.75	0.75	1	4.33333		0	2.33333	5	0.357143
0	1.33333	0.888889	1		1.5	5	0	10		0.125	2.28571	0.5	0.5
1	0.5	3	1		0	2	5.5	0.5		0.5	2.25	1.66667	0.571429
0	0	0	1		4	2.5	0	7.33333		1	2.25	1.5	0.285714
0.333333	0.666667	0	0.6		0	0	4	11.3333		0.28	2	2	0.076923
0	3	2	0.5		8	1.66667	0	8		0.6	1.33333	1	0.428571
0.333333	3	0	0		5.5	0.5	1	1.33333		0.571429	0	1.5	0
1	1.5	0.333333	0		22	2.14286	0.5	5.5		0.25	0	4	0.666667
0	0	1	0.9		2.66667	1	0	18.5		0.095238	0	1	0.333333
0	0	1	0.222222		4.9	4.25	0	5.5		0.1	0	2	1.2
0.333333	2	0.5	2		0.666667	12	0.5	2.81818		0.75	1	2	0.166667
0	3	1	0		19	2	0	2		0.454545	0	2	0.5
0	1.5	0	1		1.5	0.5	0	2.33333		2	1.57143	1	0.173913
0	1	0	2		2	2	0	7		0.5	1.2	3	1.25
0	1	0	3		3	2.5	0.454546	3		0.285714	1.5	1	0.615385
2	2	0	0		8	2	0.5	4.25		0.363636	2	3	5
0	1	1	1		0.6	3.5	0.666667	23.5		1	1	1	0.571429
0	0	1	1		4	2	1.66667	13.75		2	1.875	4	1
0	0	2	1		38	1	1.33333	4.33333		1	3	2	1.21429
0.5	0	1	1.33333		1.33333	0	0.25	5.6		0.333333	2.33333	0	1
0	2	0	0.666667		1	3	2	16		0.444444	1.41667	1	1.75
1	0	0	0.4		5	6	4	5.71429		1	2.2	1	0
0	0	0	1		34	0.5	0.2	3.9		9.5	6.5	1	0.611111
0	0.5	0	0		0.636364	3	0	6.84615		3.5	1.66667	1	0.375
0.5	0	0	0.333333		1.44444	0	0	7		9	2	0.5	0.428571
0.5	8	1	0		0.6	0	14	3.33333		1.66667	2.6	2	0.363636
0.5	0	0	0		1.375	0	3	4.5		3.66667	1.14286	2	0.857143
1	0	1	0		0.444444	3	0	7		0.666667	2.66667	2	1
0	5	0	0		2.88889	4.66667	1	1		3.5	1	0	0.578947
1	0	8	0.333333		1.75	2.25	1	1		3	0	0	0.5
0.5	0	0	1		0.5	3	1.66667	2		0.5	3	2	1
0	0	0	0.5		6	5	0	3.90909		8	0	2	0.625
0	0	0	0		2	3	1	13		1.25	0	1	0.222222
0.2	0	1	0		1	2	0	4.71429		1	6	2	0.954546
0	1	0	1		1.5	3	0	14		2.75	2	2	0.285714
0	0	0	5		0	1.75	5	2		1	1	1	0.5
0	0	1	3		0.9375	2	11	3.57143		4.66667	3.5	0	0.166667
0.5	2	0	6		0.6	0	3.5	3		3.8	2.2	0	0.4
0	1	1	9		1.66667	7	0	2.6		1.83333	0.333333	2	0.294118
0.5	1	0	3		0	0.5	7	27		8	0.666667	2	0.8
0	0	2	3		0.866667	0.75	0.8	1.33333		2.16667	0.5	4	1.08333
1	0	0	2		0.25	1.5	0	3.57143		3.88889	0.2	1.5	0
0.142857	0	3	0		0.7	4.5	16	1.6		1	0	3	0.285714
2	2	0	0		1.66667	0	2	2		4.5	1	1	0.333333
0	0	0	0		0.5	11	0	1.875		1.85714	0.333333	3	0.55814
0	0	3	0		3	3	0	3		1.5	1	1	0.615385
0	1	0	1		1.5	2.4	2	4		4.5	0	0.5	0.439024
0.25	6	2	2		5.6	4.66667	3	1.57895		6	0.090909	2	0.633333
3	3	0	0		0	6.5	4	1.71429		1.33333	0.375	2	0.266667
0	4.28571	0	0.666667		3.5	4	1	2.75		5	0	1	0.842105
0	3	0	7		5.5	0	8	1.25		6	4.5	2	0.375
2	4.33333	1	0		3	3	5	10		2.41667	3.33333	0.666667	0.83871
1	0	2	1		7	1	1	2		1.8	2.5	0	0.8
0	3	6	1		3	3	3.5	2.2		2.5	1.75	0.5	1.06667
1.5	1	0	1.25		0.5	2	2	1.09091		2	7	2	1.8
0	0	0	2.66667		20	2	2	3.4		2	5	0.333333	1.14815
5	0	1	5		8.25	2.66667	4.75	4		1	4	0	0.5
0	0	0	1		0	3.0625	2.5	2.57143		5	4	2	0.533333
0.333333	0	1	0		0	3.64286	3.8	4		3	1	3	0.625
1	0	0	0		1	3.85714	3	1		7	0	2	0.625
1	2	0	0		0	3	2	2		7.5	2	2	0.323529
1.5	0.5	0	8		0	2.1	1	6		16	1	1.5	0.75
1	0	1	1		13.5	1.96154	1	4		0.75	0	2	0.625
1	1	0	0		6	3.6	1.22222	3.22222		12.5	0	3	0.809524
0	0	3	1		1.33333	3	3	6.375		1.66667	1	3	0.5
0	0.5	0	1		0.5	3.53846	1	1.75		1.1	2	1	0.454545
0.5	0	0	0		1	4.25	0.5	8		5.5	0.5	2	0.75
0.2	3	0	0		1.66667	1.5	1.30769	4		8	1	0	0.695652
0	0.5	0	0		0	2.85714	1	0		1.84615	1	0	0.666667
3	0	0	0		0.083333	5.6	0	4		1.875	0.333333	0	0.695652
1	0	0	0		2.66667	10	1	1.25		2.28571	2	1	0.923077
0	0	0	0		0	3.33333	2	1.25		12	4	0	0.818182
0	0.5	0	4		0	1.5	2	20.5		1	2.5	0	0.771429
1	0	0	2		1.14286	2.66667	1	25		1.25	0.5	0	0.380952
0	0	0	1		1.55556	2.42857	0	5.16667		1	2	0	0.473684
1	0	1	0		3.42105	2.53333	0	5.83333		0	1	0	1.4
0	5	0	1		0	2	0	3.44444		1.46154	3	0	0.333333
0.4	1	0	3.33333		0	0.333333	5.5	6.2		5	0	0	0.62963
0.333333	0	0	18		1	1.5	2	5.83333		1	1	2	0.823529
2	0	0	5		3.33333	0.5	1.66667	6.33333		1.2	1	0	1
0	0	1	2		1	0.5	6	7		2.375	1	1	1.24
0	0	0	8		2.88889	3.75	6	1.77778		1.76471	6	0.5	1.34211
1	1	0	7		4.45455	6	3	6		3.4	3	0	0.444445
0.5	0	0	1		0	1	2	10		3.33333	10	6	0.789474
0.5	0	0	0		0	2.4375	0.5	4.5		1.5625	1.5	0.5	0.8
0.5	0	0	1		6	1.82353	1.875	21		0.625	0	1	0.6875
1	0	0	0		9	1	3	8		1.16667	1	0	1.71429
0	1	1	0		6.6	3.5	3.4	17		2.33333	1	0.333333	0.875
0.5	8	0	0		5	1.5	5	6.33333		1.2	0	0	1.03448
1	2	0	0		0	0.5	4	4		4.6	3	2	0.65
0.2	1	0	0		0	0.5	3	0.714286		1.42857	2	5.5	0.82353
1	1.16667	0	0		2	4	4	4		0.666667	3	6	1.6
0	1.5	0	0		0.25	8.42857	0.625	2.63636		1	0	8	1.13636
0	0	1	0		0	3.57143	3	2.46154		2.33333	1	2	0.36
0	1	0.5	3		2	4.125	4	0		3	3	1	0.785714
1.5	1	1	0		0.5	4.2	4	1.5		3.33333	1	1.5	0.827586
0	3	0	1.5		0.5	2.66667	3	0.333333		6	0.5	3	0.558824
0.5	0	0	1		0.5	1.77778	1	2.63265		3.2	2	2	0.5
2	2	1	0.8		2.07143	8.5	0	1.92857		2.5	2	8	0.571429
3	9	3	5		3	5	1.5	15.5		2	2	0.666667	0.62963
0	6	2	0.5		0.714286	1.22222	10	2.72727		4	0	2.25	0.382353
0	5	0	0		4	1	0	2.7		2.11111	1.5	1.33333	0.592593
1	2	1	0.5		0	4	12	3.33333		1.52381	1	1.5	1.26667
0.666667	0	2	0		0.5	30	4.25	8.66667		1.5	1	2	0.75
4	0	0	1.4		0	5.42857	0	4.2		2.21739	2	3.5	0.5
1	1	2	0		0	3.9	0	2.8		1.75	4	1	1.33333
2.33333	0	1	1		0.5	5	2	5.6		2	2	6	0.794872
1	0.5	2	0		0.5	3.5	1	1.8		2.66667	1	3	0.666667
1.66667	0	0	0		0.25	2.5	0.333333	2.66667		2.39131	2	1	0.636364
0	3	1	0		0	0.75	0.333333	17		2.66667	4	3	0.941176
5	0	0	0		4	4.57143	2	0.333333		1.09091	3	2	0.75
0.25	1	1	3		0.142857	17.5	0.5	0.4		1.5	1	3	0.571429
0.666667	0.5	2	2		0	2.23809	3	3		1.88889	2	4	1.2
2	0	0.5	0		1	2	4	3.85714		1.16667	1	6	0.973684
1	0	0	0		1.5	1.84615	2	3.5		1	0	0.666667	5.33333
0	0	0	0		1.85714	2.7	4	2.18182		3	1.5	6	0.555555
0	0	1	8		4	2.4375	1.8	1.86667		1.27273	2	8	0.866667
0	2	1	11		2.375	9	13	0.4		1.2	5	2	2.125
0	0	1	3		9.2	6.75	3.5	3.375		1.66667	0.5	3.66667	1.25
0	1	0	1		8	0.2	6.66667	23		10.5	1.5	0.75	1.625
0	3	0	3		0.333333	4.5	1.66667	6.75		5	1	1	2.18182
2	1	2	0		5	7.8	4.5	1.5		4	2	0.5	0.92
0	0	1	10		0	1.76923	2	1		7	1	1	3.25
0	0	2	1		1	3	3.92308	1		4	1	1	1.33333
0	2	0	1		1.5	1.875	2.25	3.75		0.714286	0.75	1	2.15385
1	0	0	0		7.15385	14	5	3.66667		0.5	2	1.5	8
0	0	0	0		1.33333	3.75	5	3		1.41667	3	4	2.75
0.5	0	0	0		1.8	2.81818	2.6	1.23529		2	0.75	3	4.5
0.5	0.5	0	0		3.6	5	5	33		1	0	3	3.75
0	0	0	1		0.428571	2	4.5	10.1667		1.78571	1	1	0.634146
0.5	2	1	0		4	3.6	1.875	2.79167		2.54546	1	1.5	1.5
0	0	1	3		3.18182	5	0.73913	11		2	5	3.5	1.6
0	0	1	0		4.2	1.66667	1.76191	12.5		2.66667	2	2	2
0	1	0.5	2.33333		2	3	1.28571	7		1.33333	0	1.71429	7.5
0	1	0	1.5		4	2	0.964286	7.25		1.83333	7	2.08333	9
0	0	1	1		1	2.5	0.333333	6.8		2.15385	2	5	1.625
0	0	1	0		2.63636	2.85714	1.625	4		0.941177	1	1.33333	0.9375
1	0	0	1.5		4.5	1.125	1.8	34		1.1	4	1.5	1.25
0	0	0	0		2.8	1.83333	1.35	9.5		1.80952	1	5	1.33333
1.5	2	0	0		6.14286	1.52174	1	4.66667		1.7037	4	1.5	3.25
4	0	3	0.2		1	1.45455	2.33333	5.125		0.970588	6	1.5	4
0	1	0.5	0.529412		29	1.09091	1.33333	7.875		3.35294	8	4	1.125
0.2	3	1.5	0		5.75	1.3	6.75	10		1	1	1.5	4.2
0	0	1	1		5.4	2.66667	1.7	2.76471		2.66667	0	1.66667	0.92
0	2	0	2.66667		2.6	4.16667	3.90909	31		1.5	0	2	1.44444
0	2	1	2		7	1.7	2	4.42857		1	0	6	0.833333
1.25	0	0	2.5		3.5	0.925	3.25	5.5		1.66667	1.5	4	2
0.25	0	0	9		0.25	1.52778	3.13333	10		2	1	3	0.769231
0	1	0	6		1	0.8125	2.16667	9.4		1.4	0.5	2	1.77778
0	0	0	1		7	1	3.5	7.57143		2.2	0.5	1	15
0	2	0	0		1	1.375	2.31818	8		1.1282	0.25	1	1.71429
0	0.5	0	1		0	0.833333	2.25	9		1.62069	6	2	4
0	1	1	0		6	1.30769	3	1		1.59574	1	1	3
0	0	1	2		0.5	1.27273	12	2.25		2	1.5	0.6	1.2
0	0	0	4		1.33333	1.4	8	3		1.61905	1.75	8	2.63636
1	1	1	4		0	1.71429	24	7		1.59322	6	4	5.5
1	0	0	5		0	3.83333	3.5	8.83333		1.8125	0.5	0.5	1.85714
0	0	0.666667	0		0	4.33333	3.8	3.69231		2.5	2	3.66667	3.5
0	0	0	2		2	2.83333	3.11111	7.8		1.875	1	2	1.71429
0	1	0	2		3	2.33333	2.25	8.66667		1.8	2	0	3.25
1	1.5	0	0		0.5	6.42857	2.625	17		1.57143	3	1.66667	1.375
0	1	2	1		3	1.25	2	20.6667		1.85714	1.5	2	3
0.5	0	0	4		2	9.66667	1.4	6.28571		1.25	4	12	4
0	0	0.5	2		2.5	4	2.75	2.42857		2.83333	2	2	0.777778
1	1	0	0		0.5	6.6	1.33333	3.1		0.777778	0	3	3.8
0	3	0	0		3.66667	1.25	1.57143	11.5		1.09091	1	1	1.5
0	0	0	0.666667		9.5	3.71429	1.28571	6.72727		2.33333	4	2	5.5
2	0	0	3		1	1.6	2	6.83333		1.52632	2	0.2	2.27273
2	1	0	0		2	5	2.18182	5.625		3.5	0	1	3.8
0	2	0	0		3	2	2.04546	5.21429		2.42857	0.5	0	4
0	0	6	0		1.5	0	5.33333	4.5		1.54167	2	1	4
0	3	1	1.5		3.13333	1	4.5	19		1.28571	1	1.5	1.33333
0	1	2.5	2		2	1	1.61539	4.05556		1.65	0	0.5	0.833333
0	1	5	7		2.5	2	2.45454	4.38462		1.16667	2	0	3.75
0	0	1	1		3	0.5	0	4.6087		2	0.5	0	3
0.5	1	3	2		1.35714	0.916667	2.7037	5		1.33333	1	2	1
0	0	3	9		16.6667	3	1.79167	1.4		1.1	1.5	1.5	5
0	1	6	0		3.75	2.7	3.4	3.88235		4	0.666667	2	2.33333
0	0	0	3		0	1	6	4.7		8	4	0	2.71429
0	0	0	3.5		2	0.6	1.5	4.05		1.05882	2	1.33333	1.57143
0	0	0	1.66667		4	15	1.33333	15.6667		1.25455	2	0.5	1.85
1	1	6	3.5		0.333333	14	15	18		1.66667	1	0.333333	1.21053
0	0	3	3		4.125	0.5	3.83333	16.25		1.83333	0	1.66667	2
1	1	1	1.5		1.1	0.25	6.42857	8.5		1.25	2	1.5	1.03333
0	0	0	2		3.33333	0.5	3.81818	5		3.25	0.5	3	1.95833
3.81818	1	1.5	4		1.8	0	3.55556	25		1	2.5	1.25	1.17647
6.33333	1	2	1		2.75	4.75	5	9		0.923077	10	3.5	2.75
6	0	2	3		1.5	1.83333	4.11111	8.84615		2.14286	1.33333	2	1
3	0	0.666667	0.166667		1.2	3.2	28	2.83333		1.33333	2.5	1	2.75
22	0	0.25	0.75		2	3.22222	6.33333	3.5		2.66667	2	2	1.81818
5.75	0	4	0.5		2	2.11111	2.875	3		1	2	5	2.66667
2.27273	1	4	0		3.66667	0.333333	21	33		0.6	0.285714	4	3
3.66667	0	7	0		0.5	4	6	10		1.55556	0	1	1.05263
2.28571	1	4	0.333333		2.66667	2.5	7.6	0.666667		2.14286	0.5	1	2
2.4	0	5	8.5		1.77778	0	2	1.25		0.666667	1	0.666667	5
2.61538	0	1	1		1.75	1	5	5.66667		10	0	1.66667	5
3	0	4	0		5	10	6.71428	3.25		1.05882	2	1	11
4.15385	7	1	0		0.142857	1	3	6		1.21429	1.3125	2	2.66667
7	0	2	0		1.81818	0.666667	1.46154	5		1	5.5	3	1.76471
0	2	3	9		4.5	0	8.33333	2.2		4.5	0.5	1	2.5
6.33333	11	4	3.66667		0.666667	1	3.22222	3.85714		0.428571	1	0.666667	3
9	0	1.5	1		0.5	2.3125	1.22222	2		0.166667	1.22222	0	4
1.8	0	1	3		4	0.333333	2.75	2.33333		3	3	1	1.5
5	0	0.666667	1		2.5	0	2.4	7.4		0	7	2	1.08696
17	2	2	0		1	1.5	2	6.66667		0	3	0.5	2
5	0	2	0		0.4	4.83333	8	16		3.2	2	4	1.5
3	1	0.5	2		0.777778	0	3.5	1.33333		1	10	0	1.84211
6.6	0	1	2.8		2.55556	2.33333	2.75	2		2	4.66667	3	1.9
16	0	1	3.46154		2.33333	1.5	4.57143	1		0.636364	3	0.5	15
4.66667	0	0	3.33333		2	1.76923	2.3125	3		0.9	1	2	3.25
5	0	0	3		1	2	3	9		0.833333	6	1	3
5.22222	3	5	5.75		9	0	10	1		2	1.64286	0	0.6
1.5	1	3	12		0.571429	1.16	4	2		1.75	3	0.333333	0.857143
2	0	0	7.25		2.5	2.6	3.71429	7		1.5	2.8	2	3
9	0	1	7		4	3	3.35714	4.33333		1.25	1.57143	1	3
6.25	2	4	10		0	1	5.83333	3		1	2.28571	3	1.66667
28	1	2	1		5.5	3	4.5	1		0.5	1.53846	1	2.16667
6	0	2	1		2.5	1	3.42857	1		0.666667	2.33333	0.333333	0.333333
4.2	0.5	2	3.5		2.21429	0.75	4.4	0.833333		1.42857	2.5	2	3.125
4.5	4	9	2		1	0	6.5	0.333333		1.57143	1.625	0	1
1	0	0	8		2	2	5	2.14286		1.16667	0	1	3
11	0	2	2		0.5	1.5	3.6	1.4		1.33333	1.5	2	9
5.81818	0	1	1		0.5	3.875	1.57895	1.75		1.18182	1.25	4	4
9	0	0	3		0.333333	6.6	2.46667	5.4		1.75	2	3	3.875
2.16667	0	0	2		1.71429	0.833333	4.75	8		1.64706	2	0	5.66667
3.63636	1	2	1		3	3	1.8	6.8		0.5	3.33333	1	2.5
2.58065	0	1	1		2.5	4.25	3	1.71429		5.25	0.714286	1	5
4.85714	1	0	1		3	0.75	2.85714	0		1.125	2	1	3
20	0	3	1		3.2	1.15385	1.46154	0.5		1.07692	0.363636	0.5	14
3.03846	1	3	2		4.72727	0.5	6	0.5		1.33333	0.333333	1.5	1
38	4	5	2		5.57143	1.5	3.9	1		1.8	1.6	2.5	1.375
25	1.5	0	1.5		0	0.083333	2.71429	1.44444		2.27273	3.16667	1	1.5
4	3	3	1		0	0.333333	7	2.85714		2	0.8	1	1
11.6667	0.333333	0.5	3		8.5	0.916667	2.28571	2.4		1	0.375	0.5	12
5.75	1	0	1		8	0.25	6.5	1.66667		1	0.5	1	10
1.5	3	0.666667	1		1.33333	1.625	1.6	3.16667		1.5	0.5	1	2
17	1	1	1		2	0	2.6	1.75		1	0	2	7
3.4	2	0	0		0.727273	0.307692	3.42857	0.5		1.26316	0.4	2	6
3.6	2	1	1.83333		6.25	0.166667	3.15789	1.85185		1.15385	0.6	1	1.6875
7.6	1	2	2		13	2.5	10	2		0.783784	0.9	5	13
3.5	0	2	0.666667		0.25	5.33333	6	1		4	1	5	3
14	2	5	0.5		5	1.14286	10	3		0.857143	0.25	0.75	7
1.5	4	1	2.5		3	5	4.875	16		1.5	2	3	2.5
9.66667	2	2	1		4.6	2.23077	3.38889	3.33333		4.25	0.166667	7	3.71429
0	0	0	6		11.5	3	7.66667	2		0.692308	3	0.333333	2
0	2	2.5	1		16.25	1	2.3	2		4.66667	1.33333	0.5	1.5
0	1.5	4	3		8.5	2.6	2	1.41667		3	1.5	0	1.33333
0	5	1	1		2	2.45454	2.2	14		1.14286	5.5	2	7.5
2	0.5	1	1		0.809524	3.125	7.5	2		1.71429	3	2	17
0	2.5	0	2		0	6.75	1	5		1.58333	0.8	0.5	3.66667
0	0.6	3	3		1.15385	2.8	1	2.42857		9	0.222222	1.5	1.82353
0	4	8	5		1.72222	3.5	2	4.2		0.666667	1	4	1.75
1	6	8	1.36364		1.44444	4	19	4		2.2	1.14286	4	4
0	0	1.66667	0		8.25	3.66667	11	1.8		1.05556	0.333333	2	4
0	0	9	0		0.833333	2.5	5.25	0.9		1.5	1.16667	3	0.75
0	2.5	0	0.25		13	5.22222	2.25	3		1.18182	1.4	2.5	2
0	5	3	1.33333		25	3.42857	23	2		1.66667	1	0.333333	2.66667
0	2	0.5	2		0.5	5.25	0.454545	6		1.5	5	2	1
2	0	3	3		3	0.5	0.25	3		3.5	1	5	7.5
1	2	0	11		1	5.5	19	2		0.333333	3.8	5	2.63636
0	2	0	0		2.75	0	1.53333	1		0.6875	1	2.66667	2.33333
0	0	0	0.5		27	0.75	2	1.18182		0.666667	1.4	4	0.666667
0	1	1	1		5.5	0.2	1	3		2	1.5	3	17
0	0	1	3		0.666667	1	4.66667	3		0	2.57143	4	2
0.5	2	0	0.5		1.42105	0.5	2	8		1.66667	1.68421	3	7
0	1	3	1		2.5	1	1	1.75		2	2.3	1.4	1.5
0	0.5	0	0.363636		1.36364	4.83333	3.5	0.875		1.5	2.66667	7	8
0	3	0	1		0.333333	7.42857	3.375	5		1.4	2	1	1
1	0	0	0		0.2	3	10	2.66667		1	2.33333	2	1.38461
1	0	1.5	0.5		0	4.6	2.8	1.66667		1.125	1.83333	2.33333	1.33333
1	0.5	0	0.5		2	1	2.66667	0		1.25	2.25	0	1
0.5	0.333333	1	0		4	1.04348	4	1.8		2	10	1	0.666667
2	2	0	1		3	1.875	7.5	0.5		0.714286	3	1	2.33333
0.5	4.5	0	0.5		0.6	2.25	6.5	4		2.33333	3.2	0.5	0.444444
1	1	0	5		0.666667	1.36842	3.33333	1		0.8	4.33333	1	3
1	0	1	2		0	1.72727	2	1.5		1	1.42857	1	1
0	0	1	0.75		3	0.727273	1.66667	1		1.6	2.8	1	1.5
0.5	1.5	1	1		1.375	0.25	0.636364	1.5		1.8	4.25	1	0.363636
0	1	0	2		0.8	0	1.75	1		1.2	2.71429	0	0.642857
0	2	0.5	1.5		0.75	0	0	1		1	4	2	3
0	1	1	1.5		5	2	2	0.75		0.923077	2	1	0.466667
0	1	0	3.5		0.666667	0	1.93333	2		10	2	3	3.33333
2	0	1	2		0	0.166667	1.33333	0.5		1.5	3.14286	2	0.9
0	0	0	5		1.66667	0.125	1.37037	2		1.66667	4	1	0.454545
0	0	0	3		2.07692	0.166667	1.51515	1.375		5.33333	0.454546	0	1
0.5	1	0	0		1.38889	0.105263	3.33333	6		1.28571	0.666667	0.571429	1.1
0	1	0	3		0.9	2.41667	1.16	1		5.66667	0.333333	5	0.875
1	0.125	1	1		1.31579	0.375	1.375	3		3	5	3	1.08333
1	0	4	0		1.4	1.0625	1.55	6.66667		1.5	2	0	2.5
0	0	0	0		0.875	1.48	2	3.66667		1	1.66667	0	0.25
0	0	0.333333	0		1.375	0.8	1.23077	3		3.5	0.636364	1	0.5
0	0	3	7.5		0.666667	0.333333	2.4	2		0.666667	1.33333	0.2	0.444444
0	1	4	7		1.33333	0.636364	1.25	0		1.66667	0.5	1	0.375
1	1	1	4		1.07317	3.4	1.41667	2.83333		1	0.75	4	0.545455
0.666667	0	0	2		1.17647	0	1.24	1.71429		0.5	0.125	1	1
3.42857	0	2	0.5		0.5	0	0.6	1		1.14286	1	0	1.4
2.88889	0	1	2		0	0	1.09091	1		0.6	2.66667	11	5
1	0	5	4		1.5	1.1	1	1		0.529412	1.66667	7	6
2.11111	1	0	0		1	0.769231	1.70588	0.869565		2	1.4	7	4
2.1875	2	0.666667	0		1.8	0.625	0.961538	0.84375		0.833334	0.333333	2.33333	1.25
2.41667	9	3.5	2.75		0.75	0.5	1.84211	0.5625		1.2	0.25	1.33333	0.333333
5.2	1	1	1.33333		0	0	1.41176	1.06452		0.25	1	0.5	1.25
5.14286	1	14	3		1.5	0	1.66667	2		0	0.333333	2	0.7
2.9	0	0	8		0.5	0.666667	1.78571	18		1.28571	0.666667	3	2
3	1	3	4		0.6	2	1.05556	2.6		1	0.5	4	1
6	2	0.333333	8		13	2.25	1.15625	1.38461		0.8	1.33333	1	1
3.38462	2	1	0		3	2	1.44444	2.8		0.666667	0.666667	1	0.75
4.5	0	5	2		1.33333	0.5	1	2.58333		0.5	4	1	0.25
2	0.5	1.66667	0		0.090909	0	1.57895	2.06667		0.555556	1	4	0.2
1.5	1	1	0.25		0.5	0.333333	2	1.85		0.5	1.78947	4	0.5
2.6	1	12	0		1	0	0.5	1.58621		1	3	4	0.076923
0	0	1	0		0	0.666667	2.46667	1.70588		0.875	1.27273	3	0.428572
1	0	1	0		0	1	1.21739	4.33333		1.2	0.2	1	3
0	0	0	0.5		1	0.666667	0.894737	1		0.555556	0	2	1
0	4	2	0.090909		1	2	1.36842	0.553192		5.5	3	1	3.5
0.5	1	0	0		1.25	1.29412	1.52381	0.821429		1.75	0.5	3	1.5
0	2	0	0.428571		0	0.785714	0.833333	1.14286		2.2	2	4	2.4
0	0	1	0.75		1.92308	2.125	1.25	2		3.25	1	0	3
0	0.571429	0	1		2.11111	1.4	1.75	1.6		2	5.33333	4	1.72727
0	0.4	0	0.166667		0.545455	1.42857	1.31818	5.25		0.666667	1.53571	1	2.2
0	1	2	0.5		1	1.33333	0.923077	1.25926		0.769231	4.25	4	0.4
0.333333	3	1	0.5		5	0.916667	1.38095	1.44444		3.5	6.66667	2	1.66667
0	1	0	0		5	2.09091	2.25	2.5		0.571429	17	2.66667	1.5
0	0	5	0.5		1	1.28571	1.23529	1.88889		1.8	2.8	1.66667	1.33333
0	1	8	0		5	1.25	1.1282	0.931818		1	2.66667	2.66667	1
0	2.5	1.25	1		3	1.58333	2.25	2.22727		2.2	10	7	1.18182
0	4	2	1.5		5.5	1.66667	0.777778	1.88		5	9	0.666667	0.8
0	0.666667	4	0		1	0.666667	1.58333	1.52778		0.2	5	4	0.75
0	1	1	0.333333		1.5	1.33333	1.5	1.34615		3	2.25	2.33333	1.09091
1	0.333333	0	0.5		0	0.25	1.05	1.57143		0.8	1.09524	5	0.6875
0	12	2	0		4.33333	1	2.33333	0.5		1.33333	0.875	1	0.75
0	0	1	0		2	0.666667	1	1		1.71429	2	3	3
0	0.166667	1	1		0	3	0	0.666667		2	0	0.666667	0.533333
2	1	1	0		0	0.4	5	1.85		7.33333	0.809524	2	1
1	0.25	4	0.333333		6.5	1.33333	0	1		2.5	0.25	2	2.66667
2.6	0	1	0		4.33333	8	1.6	0.826087		10	0.5	0.75	1.25
2	0.5	0	0.384615		5	0.428571	15	1.45		3	2	2	1
2.4	2	0.25	0		8.16667	0.333333	3	1.1		2	0.3	2	0.833333
5.33333	0.333333	0	3.5		1	2.71429	2	0		4	1	2.66667	1.47368
1.22222	0	0	2.4		3.71429	1	10	4.75		1.55556	1	6	3.66667
5.66667	0	1	1		1	2.45455	0	4		2.66667	0.333333	0.666667	2.66667
3.75	0	3	0		1	2	1.8	2.5		3	0.142857	0.5	1.41667
10	0.266667	0	0		0.5	0	2.5	1.5		6.33333	2.33333	0.8	2.33333
2.78571	0	1	4.33333		0	0	2	2		2.16667	1.11111	5	2.75
0	2	1	0		1	1.75	4	1.5		2.3	1.25	1	2.125
1	1	1	0.333333		0.5	0.2	2.5	7		0.333333	2.66667	4	3
5.2	0	1	1		0	1	4	1.625		0.333333	1	2	1.5
3.45454	3	1	0		6	0.5	15	2.77778		3.5	0	0.75	1.5
1.42857	0.333333	0	0.2		5.83333	0	1	0.6		1	0.5	4	0.777778
3.5	3.75	0	0.230769		7.66667	1	1	0.535714		5	2	5	1.82353
3.55556	5	4	0		5.66667	0	2.5	0.8		0.428571	0.333333	5.5	9
3.9	2	0	0		1.2	1	2	1.44444		0.454545	0.666667	1.6	0.6
2.38462	1	0	0		2	0.2	5.5	1.07407		0.888889	1	2.33333	2
2.875	3	1	1		8.5	0.25	3	1.19231		4	4	6	2.4
3.4	6	1	2.5		4.66667	0	9	2		0.111111	1	2	3.33333
3.6	1	2	1		0	0.5	4	0.870968		9	0.428571	1.16667	0.857143
2.33333	0	0	1		1.5	1.57895	5	0.916667		2.76923	2	0.75	1.25
3.5	5	3	1		14	1.11111	3.5	2.5		2	1.5	4.5	0.4375
3.88889	2	0.333333	0		5.71429	0.8	1	0.333333		1.05	3.5	0.25	0.888889
5	0	0	1		2	1.25	1.33333	1.08824		2	2	3	3.16667
0	11.5	0	0		1.66667	0.769231	3	1.27273		0.95	10	1	1.41667
2.75	2	1	0.5		2.66667	1.14894	11	1.77778		1.3	1.5	2.5	0.5
2.35294	0	0	1		25.5	1.65217	3.42857	1.25		1.83333	0.8	1.57143	0.592593
3	0	1	1		2	1.88889	2.89474	1.36		1.84211	3.2	2.5	0.692308
3.75	2	0	1.6		0	1.07692	2.92308	1.66667		0.8125	4	2.5	0.66
4.18182	4	0	0		5.33333	1.25	0.833333	3.07692		0.769231	2.57143	4.25	0.695652
3.27273	3	0	0		3	2	0	3.16667		1.21739	1	5	0.666667
2.90909	3	0	2		5.5	1.8	7	1.46667		0.428571	1.5	3	0.857143
4.11111	4	1	0		9.5	1.33333	7.66667	1.6		1	1.83333	3	2.25
2	1	1	1		11	1.66667	1.22222	0.428571		1.4	0.733333	7	1.14286
1.66667	1	0.5	0		3.5	2.44444	4	2		1.26316	0.875	3	0.6
2	1	0	0		3	0	4.5	1.3		0.857143	3	3.5	3
0	0	1	2		1.66667	1	2.6	1.42857		2.07692	2.75	5	0.911765
0	0	0	1		0	3	1	0.742857		2.5	0.666667	1	1.125
0	0	0.5	0.2		10.3333	2.63636	2	1.04167		2.35714	0.785714	3	0.58
0	0.333333	1	0		6.6	0.166667	1.92308	1.44737		0.888889	1.92857	1	0.5625
0	0	0	0		5	0	3	6		1.66667	2	1.66667	0.529412
0	0	0	1.25		2.16667	6	3.66667	1.13158		1	3	0.692308	0.7
0	0	0	4		7.8	0.5	4.75	1.10526		3	1.5	2	1
2	0.5	1	0.5		9.66667	0.769231	4.66667	1.6		1	0.666667	2.5	0.83871
0	1	0	0.5		1	1.8	3.66667	1.81818		1.73333	3	1.5	0.881356
0	1.4	0	0		22	1.1	2.63636	11		2.57143	2.28571	0.333333	1.04
0	3	2	1		5.25	2	3	0.769231		4	2	2	0.666667
0	3	1	0		3.66667	0.8	4.53846	1.68421		3.375	0.25	1.08333	0.5
0	1.5	0	0.2		6.33333	2	6.83333	1.27778		2.8	1.8	0	1
0	3	0	0		0	0.315789	3.28571	0.785714		3.5	1.33333	1	1.12903
0	1	0	0		2	0.866667	7	1		3	0	1	0.962963
0	8.5	0	0.105263		1	1.27273	4.6	1.66667		6	7	1	0.777778
0	5.5	0	0.111111		2	0.75	3.5	4.66667		1.66667	0.266667	0	0.5
0	3	0	0		2.90909	1.85714	1	1.76923		1.42105	0.111111	0	0.518519
0	0	0	0.2		6	1.73684	5.5	2.2		2	0.625	0.5	1.23077
0	1.4	3	0		2	2.25	0	3.42857		1.25	0.444444	2	0.714286
0	0.666667	0	0		2.5	1	4.25	3.33333		0.5	0.333333	0.5	0.460318
0	0.5	0.666667	0		4	2.14286	2.7	3.63636		5	0	1	0.738095
0	2	0	0		4	3.83333	21	3.22222		0.75	0.666667	2	1.78947
0	1	1	0		3.75	1	12	2		5	0.428571	1.6	0.794872
0	1	0	1		34	0.666667	3.16667	1.8		2.2	0	2.5	0.666667
0	0.090909	1	0		1	1	8.25	2.14286		1.1875	1	0.25	1.07143
0.8	0	2	0		0	4.18182	4.45455	1.36364		0.4	3	1	0.490566
0	0.333333	0	1		2	0.857143	3.07143	3.42857		2	1	2	0.678571
0.111111	0.333333	0	1		2	1.375	3	3.5		2.25	0.5	1	1.1
1	5	0	4		2	1.33333	3.6	2.57895		8	0	2	0.648649
1.5	0	2	2.66667		0	6.6	4	8		2.5	0	2	0.777778
0	1	0	1		7.75	2.44444	5	3.05263		1.11111	0	1	0.692308
0	1	0	1		2.33333	6	0	1.47059		3	0	0	0.771429
1.16667	0	1	0		1	3.5	0	2.375		2	0	4	0.6
1	0.666667	0	3		2.5	8.75	4.625	1.2069		1.57143	1	1	0.5
2	0.75	2	2		2	12	3.57895	3.3125		1.2	3	0	1.04546
0	8	0	2		0.5	5.125	10.5	3.66667		2.08333	1	1	0.5
1	4	0	1.33333		4.75	6.14286	5.16667	12.6667		0.75	1.2	0.333333	0.4
0	1	0	4		3.66667	1.66667	2.18182	1.33333		2.5	1	1.8	1.41176
0.5	0.5	1	3.25		0.833333	5.6	1.83333	11.5		2	11.6667	2	0.674419
0	2	2	2		4.5	4	2.4	2		2	4.5	4	0.636364
0	0	2	1.5		1.75	3.2	4.5	10.3333		0.5	1	2.5	1.5
0.142857	1	2.5	1.66667		5.25	2.25	2	1.95238		0.666667	1	3	1.20588
3	0.333333	2	0.8		3.73333	2	2.5	4.66667		0	2	3	1.03571
1.5	0	11	5		5.14286	3	4.2	8		0	7	4	0.703704
0.5	0	2	1		13	2.29412	3	1.4		0.4	2	4	0.957447
0.5	2	3	1.5		8.25	0.5	19	1		1	0.75	0.75	1.17647
0	6	3	1		0.428571	0.285714	5.5	7		1	0.866667	4	1
0.5	1	4.5	1.5		0	0.333333	1	2.2		0.25	1.33333	1.5	1.5
1	2.5	1	0.333333		7	1	1.7	5.33333		0	0.333333	4	0.571429
1.5	1.5	3	0		3.69231	0.923077	8.4	2.66667		2.33333	0.6	1.5	0.5
1	0	3	0		3	0	4.2	5.5		2.66667	1	8	1.33333
5	1	0	4		2	2	4	3.5		0.333333	0.5	4	0.333333
0	1	1	1		11	0.285714	2.83333	20		0.6	1	8	0.891892
0	0.5	1	3		1	1.5	2	2.6		2	3	1.5	2.4
0	1	0	0		4.25	0.2	4.5	2.8		2	7	0.8	1.875
0	1	1	3		1.4	0	3	2.875		0.333333	1.75	1.25	0.75
0	0	1	0		5.625	6	2.5	3.08333		4	4	2.25	0.833333
0	0.5	0	2		1.75	0.25	17	1.06667		0.8	1.33333	4	0.764706
0	0	0	1		2	0	1.8	1.95238		1.44	2	7	0.848101
0	1	6	5		3.41667	0.5	2	3.29412		1.77778	1.75	1.66667	0.388889
0	0	1.66667	0		6	0.133333	26	1.92		1.42857	1.5	2.66667	0.512195
0	0	2	0.5		25	0	1	1.54839		2.5	2.5	1	0.62963
0	0	1	0		11.5	0.333333	5	1		8	1	2	0.8125
0	0.428571	2	0		0	0	2.76923	2.5		4	1.1	2	1.28571
0.285714	2	5	4		1	1.875	4.33333	0.933333		2.5	3	3	0.969697
2	0	5	1		2.66667	1	1.54545	1.05882		1.4	1.66667	1.5	1.01408
0	0	1	1.44444		1.4	0.666667	2.84615	0.8		2.375	2	4	0.933333
1	1	3	2.5		5	4	2.25	2		4.5	1	1.57143	0.895522
0	2	3	1		5	1	3.66667	3		1.66667	1.75	3	2.18182
0	1	2	0		0.1	1.25	4.33333	1.15385		1.61539	3.66667	1	1.28571
0	1	2	0		4.41667	0.333333	3.6	1.2		6	0.6	3	0.75
0	0.5	0	2.5		13	0.428571	4.5	1.80952		2	0.777778	1.6	1.66667
0.333333	0	1	1		3.33333	0.5	3.4	2.25		1	2	5	5
0	0	0	2		0.142857	3	9	1.4		1.28571	6	6	0.428571
1	2	0	1.5		1	4.8	1	1.11111		1.75	1.125	2	4.33333
0	0.3	0	0		4	1.9	5.33333	1		1.30303	0.181818	3	2.14286
0	3	0	3		1	4.4	7	1.55556		2.75	0.714286	1.66667	14
0	0	1	1.4		0.8	0.454545	5.5	0.978261		1.75	2.5	5	3.2
0	0	4	2.42857		7.66667	4.5	5	1.28571		3.25	1.33333	1	2.25
0	0.333333	1	1		1.14286	1.5	1.66667	1.42105		1.5	1	2	2.57143
0	0	0.666667	1.5		13.6667	1	3.66667	2.13333		13	2	4	3.57143
0.166667	0	0	1.75		0	0	2.25	1.4		2	0.333333	2.66667	5.33333
0	0	2	1		3.33333	1	3	0.8		3.66667	2.33333	0.571429	1.6
0	0	1	1		3.25	0	6	1.13636		1.25	1.14286	0.75	4
0	3	1	0		1.25	1	2	0.7		1.35484	0.8	2.2	8
0	1	0	1.33333		0.142857	2	7.5	1.42857		1.75	8	1	1.17647
0	0.5	1	16		1	1.85714	9	1.3		1.91429	3.5	1.33333	1.5
0.125	0.333333	0	10.5		1.25	2	7	1.21429		2.36364	2	1	1.625
0.2	0.25	2	8.8		12	1.8	8.57143	2.1		1.6	2.16667	2	0.615385
0	1	0	10		7.83333	6	2.18182	1.77273		1.91667	2.5	3	1.44444
0	1	0	5		11.4	1.28571	5.77778	2.5		1	1.88889	5	2.625
0	1	1	3		0.333333	0.2	3.08333	1.58333		1.5	0.4	1.07692	1.35714
0	0.5	1	7.5		0	1	4.375	1.36364		0.5	2.75	1	2.5
0	0	0	1		3	0.833333	7	1.5		1.47826	1.5	3	0.611111
0.2	0	0	24		1.25	18	2.5	1.32		1.6	4	8	1.45455
0	0	2	1		0.5	4.5	9	1		1	1	1	1
0.166667	0	0	2.66667		1	1	2.75	1.51613		1.38461	3	2	1.77273
0.25	0	0	4		1	2.66667	1.25	4		2.0625	3	6	1.8
0.32	0	1	4		0	3.5	4	1.5		2.25	4.5	0.5	3.5
0.333333	0.5	0	5		1	5.75	7.11111	2.11111		1.66667	2	2.33333	2
0	0	0	5		0.333333	2.75	3.6	2.24		1.66667	10	6	0
1	0	0	0		0.5	2.76923	1.33333	1.53125		1.66667	0	0.875	1.2
0	0	2	0.2		0.25	1.88889	23	0.5		3	0.5	2.33333	1.73684
2	0	0	3		3.66667	2	10.5	3		0.785714	1	1	1
0	0	0	1		1.2	0.25	1.94737	4		2.57143	1.55556	3.33333	2.25
0	0	0	1		18	4	3.57143	5		2	1	1.75	2.07692
0	0.125	0	0		1.33333	1.3125	25.5	1		5	0.25	3.5	3.2
0	0	1	0		1	0.875	16.75	2.5		1.2	1.28571	6	2.9
0	1	0	0.666667		2	1.66667	5	2		1	0.714286	1	2.9
0	0	0	1		2	5.28571	2	1.66667		0.9	0.25	3	2.375
1	0	0	0		14.75	13.5	5.5	2.42857		1.8	0	2	0.666667
0	1	0.333333	1.22222		3.16667	5	7	2		2.09091	0.857143	3.5	2.33333
0	0	2	0.2		6.5	4.25	3.875	2.16667		1	2	2.5	5.8
0.6	1	0	1.5		5.5	0.5	6.16667	0.5		6	2	3	3.75
0	1.5	1	0		4.83333	4	3.07692	0.5		1.8	0.166667	0.666667	10
0	0	0	1.75		11.5	9.75	9.5	3.33333		1.4	0.333333	0.333333	1
0	1	1	0		0	4.09091	3.5	2		1.75	1.4	4	3
0	0	1	0		0	12.3333	3.88889	3.5		1.66667	2.66667	3.5	1.23077
1	0.5	0	1.66667		19.5	8	33	0.9375		1	0.4	2	1.375
0	4	2	1		1	7.5	10.5	1.77778		2	0.5	0.5	2.71429
0.222222	1	0.666667	0		0.307692	4.25	2.75	0.86		4	0.105263	0.666667	3
0.4	0	0	0		0.588235	11	2.54546	1.76786		0.333333	0	0	0.56
0	0	0	1.71429		1.375	12.25	2.5	0.5		1.69231	1	0.5	1
0	0	1	1		1.90909	22	5	1.17857		0.666667	2	0.8	5
0.25	0.5	1	0		1.38889	6.83333	1.9	1.19048		0.4	1.2	2	1.15789
0	0.666667	0	2		0.666667	5.66667	5.5	0.604651		2	0	1	2
0	0	0.6	0.833333		1.17647	1.25	4	1.46154		2	1.83333	1.4	1.66667
0	1	0.4	1.83333		0.166667	6.75	19	1.66667		0.857143	1.66667	0	5
1	0	0	0		0.4	7.5	4.5	2		1	0.333333	2	3
0	1	1	1		2	0	3.21429	8		9	2	3	3.14286
2.66667	1	0	0.857143		2	1	6.25	3.13333		3	1.6	0.5	1.8
0	0	2	0.875		1	1	4.45833	2.5		3	1.33333	3	3.33333
0	1	1	1.2		0.333333	0.375	16	2		0	0.461539	1	4.5
0.75	0.111111	0	1		3	0	4.9375	2.55		1.66667	0.5	3	3.5
0.857143	0	2	1.77778		8	1	1.61539	1		1.66667	1	4	3
0	0	1	0.833334		12.5	0.4	1.81818	1.92857		0.666667	0.666667	2	3
1.33333	1	0	0		29	0.2	2.33333	1.86667		0.966667	0.692308	2.5	1.45455
2	0	0	0		19	0	3	0.888889		1	1.76923	2	8
1	1	0	1.25		6.75	0.4	2	4.30769		2.6	0.5	2.75	2.66667
0	0	1	6		16	0	1	2.5		4	0.285714	1.66667	4.5
1	0	1	5.66667		8	0.5	5.5	7		3	0	1.2	2.33333
0.5	0	0	6.25		7	0.333333	5	6		0.666667	0.5	2.75	3
2	0	0	3.625		65	1	7.57143	3		2.11111	1	0.5	9
1	2	0	3.625		22	0.5	5	36		1.25	0.333333	2.25	2
1	0	0	0.625		14.6667	0.222222	3.3	6.5		5.33333	0.666667	0.5	2.8
0	0	1	5.2		20	0.941177	2.05882	17.5		1.35714	0.25	3.33333	1.38461
0	2	1	3		8	0.6	2	3		2.375	0	3.66667	1.47059
0	0	0	0.6		25.5	0	2.33333	0.88		1	1	5	1.47826
0	2	1	4		17.5	0	2.38462	0.633333		1.15385	2	1.66667	1.22222
0	0.142857	0.5	2.30769		16	0.8	2	1.66667		1.46154	11	4	1.48276
0	0	3	2.1		0	1	3.66667	1		1.75	7	4.5	3.25
0.5	3	1	3		2.25	0	2.125	1.33333		1	0.6	5	2
0	8	0	3.22222		21	0.333333	2.53333	0.6		2.16667	2.07692	3	2
0	11	1	1.8		20	1	2.66667	1.25		1.33333	1.76191	1.5	2.5
0	14	1	2.63636		17	0.666667	3.88889	1.83333		3.66667	6.5	2	18
0	3	0	3.11111		2.66667	1.33333	6	2.52941		4	8	3	5
0.75	15	0	1.66667		35	1	2.66667	1.57143		1	1.57143	3	1.5
0	1	0	3		5	0	2	1.54839		2	2.5	1	2
1	8	0	1		3	0	1.5	1.33333		0.933333	1.18182	2	5
0	2	2	1		9.33333	2	1.16667	3.93548		0.8	1.85714	1	16
1	22	1	3		27	0.25	2.57143	1.4		1.125	2	4	6
0	10	2	2.5		3	0.5	5.66667	3.5		1.3	0.702128	2	5
3	7	0	1.75		7	0	3	4.33333		1.2	3	2	3
2	8.5	0	1.33333		20	1	3	1.33333		2	6.66667	2	1.8
1	4	1	3.63636		8	0.428571	1.6	2.79167		1.33333	4.5	4.5	11
1	9	0	2		15	0.25	1.66667	2.66667		0.888889	3	17	7
2	3	0.5	1.16667		0	0.285714	1.5	1.62791		1.5	1.35294	2.2	14
1	1	0	6.75		5.66667	1.45455	3.66667	2.75		1	4.5	2	4.2
3	7	0	2		1	1.5	1	2.33333		3.5	1.85714	2	4.66667
0	12	0.5	11		7.44444	0	1	3.06667		0.5	2	1	4.33333
1	15	0.333333	1.875		5.42857	0.5	3.5	2.875		2	3.5	5	3.75
0	1	0	0		1.2	2.375	3	2.16667		1.88889	2.66667	3	0.75
0	0	0	1		7	1.5	4.75	2.57143		1	12	3	2.5
0	3	1	2.4		5.33333	0.25	5	1.55556		1.66667	2.55556	3	2
0	1	3	0		6.5	2	8	2		1.75	4	1.25	2.6
0	1.5	0	2.66667		10.6667	0.5	10.3333	2.41176		0.166667	0.777778	0.5	2
0	2.33333	1	1		0.5	0	4.33333	3.43902		1	2.75	2	4
0	0	0	4.75		19	0	5.83333	2		2.5	0.416667	1	6.5
0	0.5	1	5		0.5	0.333333	6.5	2.47369		1.77778	1.84615	1	3.33333
0	1.5	1	22		0	0.5	2.73333	2.03571		0.333333	1.76471	4	1.6
0	0.8	0	0		0.2	0.555556	1.44828	1.85185		0.722222	4.33333	1	1
0	2	0	11		31	1	3.8	1.74286		1.02778	2.33333	3	1.75
0	1	0	9		0	0.5	1.7	1.47368		0.666667	11	2.5	6
0	1	1	8.25		21	0.5	6.5	3.05556		1	2.5	3.66667	1.17647
0.25	0	2	17		7	1.5	11	1.57407		1.4	3.375	1	1.63636
0	0	5	10		13	1	1.88889	1		1.77778	2.4	3	1.26667
0	1	1	9.25		4.375	0	2.4	1.33333		1.66667	1.75	9	2.5
2.66667	8	0	4.5		1	0.333333	1.625	4.25		1	5	0.666667	0.928572
2.5	3	5	1		2	0	3	0.666667		1	1.66667	8	1.33333
7	0	10	11		7.5	0.666667	1.37143	1.16667		0	1.66667	0.5	0.914286
2.6	0.714286	2	2.66667		0	1.5	2	3.5		0	1.8	5	1.27778
3.4	0.5	3	13		0.5	0	5.33333	0		0	3.66667	3.25	1.6875
0	1	0	12		1	1	1.5	1.86667		0	4	2	1.36364
0	1	1	1.63636		5.83333	3	8	2.81818		0	2.5	3	1.33333
4	0	3	0		3	3	5	2.07143		0	5	2	1.22727
5	0.166667	1	13		19	2	4	0.357143		0.25	7	0	1.09524
2.5	0	2	60		3	1	6.66667	3.375		0	1.4	1	0.785714
2.2	0	1	7		5	2	0.666667	1.73684		0.333333	0.454545	1	0.804348
3.8	1	2	2.42857		7.66667	0.916667	2.83333	0.166667		0.25	0.6	2	1
5.5	0	0	8.5		10.8333	1.1	3.33333	33		0.5	0.4	1	0.5
0	0	1	21		2.66667	2.4	2.625	6		0	0.166667	1	0
0	0	1	5		13	0.714286	4	6		0.2	0.3	0	0.894737
0	0	0	1.44444		2	0.5	3	9		1	1.3	0	1.66667
0	0	0	2		5.83333	6	2.5	6		0	0.142857	0	0.333333
6.33333	0	0	9		6	3.66667	1.83333	1		0.333333	1	0	2
3	1	0.5	17		3.4	0	3.5	1		2	0.75	1	4
5	0	0	18		2	0	4	0.588235		1.33333	1	0.5	6.5
0	0	0	5		14.5	2	6	0.833333		1	1.33333	0	2.6
5.4	0	1	3.33333		19.3333	0.666667	4.8	1.125		1.33333	0.6	1	11.5
2.875	7	0	2		2	0.25	3.08333	1.5		1.5	0.428571	0	6.25
4.66667	5	0.666667	24		4.66667	1.53846	2	1.28571		0.5	0.6	2	2
3.8	0.5	0.25	4		19.6667	1	11	2.66667		2	1.42857	1	4
6.625	0.5	0	0		4.16667	1.78947	2.45455	0.583333		0.285714	0.5	1	1
12.3333	0.25	0	0.5		3	1.5	5.5	1.02564		2	1.83333	2	2.33333
2	0	2	0		0.333333	3.75	4	1.14286		1.25	1.83333	0	2.28571
6.2	0	3	13		3.5	2.90909	7	1.25926		3.33333	3.5	0	2.16667
3	1	5	2.25		0.470588	4	6.83333	1.02564		1.33333	1.33333	0	10.5
1	1.33333	0.666667	0		0.955556	1.8	1	1.2069		1.33333	1	0	17
2	0	3	0		0.4	0.6	2.2	0.798319		1	0.5	2	6
4	1	1	0.5		1.15385	1.1	8.5	1.06944		2	2.5	0.333333	21
0	0	1.5	0.333333		0.434783	1.18182	2.75	1.35		0.5	8	2	17
2	2	7	10		0.923077	5	1.5	1		0.75	1.66667	2.5	4.66667
1	0	2.5	13		0.8	1.0625	1.66667	1.28704		4.5	1.45455	5	1.8
0	0	1	0		0	5	2.18182	1.52542		3	2	2.33333	3
7	1.5	0	2		0	2	2.28571	1.71429		2.25	2.25	4.5	2.5
2	0.5	1	3		1	2.22222	5	1		1.1	2.09091	3	1.125
1	6	1	0		4.66667	0.75	3.14286	1.85		4	2	1.875	0.571429
10	0	0	19		0.3	3.5	2.2	1.64383		3	3.2	2	6
2.5	0.5	0	0		1.375	2	4.4	0.975		7	0	1.6	0.833333
2	0	2	0		0.222222	0.866667	3.83333	0.975		9	0	6.66667	2.25
3.2	0	1	5		1	1.4	1	1.18		1	0.571429	9	1
1	0.5	0	3		1.125	1	4.5	1.53846		1.5	1.5	11	9
3.5	0	0	0		2	5.23077	3.5	1.41935		3.5	1.53333	3	3.33333
2	1	0	1		14	6.33333	2.77778	1.09524		1.4375	1.33333	5.5	2.66667
0.333333	3	0	0		23	43	3.33333	0.333333		0.736842	2.71429	2	1.22222
1.5	3	0	2		0.25	6	6	1.38		1	1.53333	4	2
0	0	0	0		8.25	0.25	4	1.21111		1.66667	2.6	3.5	0.866667
3	0	0	1.5		0	4	1	1.05882		1.8	4.15385	4	1.2
1	0.2	0	0		6.5	4	2.07143	1.0098		7	1.92308	4	2
2	0.5	3	0		5.5	4.8	2.33333	0.882353		0.333333	3	4	0.833333
0.5	0.5	0.5	0		0.666667	2	3	0		4	2.4	8	16
0	0	0	2		13	3.4	2.25	0		2.57143	3	6	7.75
4	0.25	11	0		2	1.5	0.5	0.791667		1.33333	1.72727	2.5	7.2
3	0	1	0		3.8	2.28571	2.71429	0.75		3	1.6	3.25	3.2
1	0	1.33333	1		0.888889	0.333333	7	0		1.66667	2.8	1.5	4.5
1.5	1	0.666667	0		3.58333	3.5	10	0		5.5	2	4	3.75
0	1	1	0		0.75	1.42857	4	1.5		1.30769	2.83333	8	29
0.5	0	3	0		0.882353	1.66667	3.33333	0.6		5.5	5	3.33333	3
0	0	0	0		0.625	1	2.5	0.454545		1.92857	1.71429	2	5.33333
0	0	0	1		1.16667	0.8	12	6		7	4.28571	2.5	11
0	1	5	0		0.166667	1	2.8	0.1		1.7037	4.66667	4	2.5
0.25	0.666667	0.5	0		0	4.23077	14	0.196078		1	6	1	1.91304
0	0	1	1		1.11111	0.5	1.875	2		0.5	6	2	2.61538
0	2	5	3		1	4.33333	0	1.42857		1	5	3.66667	3.0625
0	0.5	2.5	0		1.38461	3.33333	0.666667	1.34091		0	1.625	0.923077	8
1	0	2	0		0.5	3	2.44444	0.916667		0.5	1.18182	3.2	3.125
0	0.166667	1	0		0	0	7	2.69231		1.66667	1.75	1.2	3
2	0	0.5	0		0.777778	1.85714	6	1.5		0	2.44444	1.2	3.05
0	0	5	0		1.22222	11	0.5	1.125		0.380952	21	4	1.875
0	0	1	5		3.57143	1	2.1	1.25		0.235294	5.75	3.33333	3.4
0	1	1	7		16.3333	3	13	1.19231		0.333333	0.739131	9	2.25
0	0	2	0		39	5	1	1.79412		0.666667	1.16667	5.5	10
1	2.5	10	0		4.25	7.33333	0.5	2		2	4.75	3.6	4.27273
0	0	4	1		7.8	4.11111	2	2.13333		0.75	2.5	3	8.16667
1	0	11	1		19	10	2.66667	0.5		2	4	8	23
0	0.5	1	0		7.75	26	2.71429	1.75862		1	12	1	4
0.25	2	0	0		3.28572	2	4.5	1.21739		0.4	19	8.25	5
1	1	0	0		18	0.5	0.5	1		0	7	3.14286	6
0	2	1	0		4.375	0	2.5	2.75		0.5	5.4	4	12
1	2.5	3	3		1	0	6.33333	0		0	10	1.75	3.8
1	0.666667	4	4		4.75	0.333333	3.33333	1		0.769231	1.42857	3.5	3.13333
1	0	0	8		3.66667	2	13	4.5		1	3	2.73333	2.73333
1	1	0	13		5.71429	0.5	11.5	1.16667		1	0	8.5	14
3	3	13	4		12.5	0.923077	2.125	0.93617		0.5	0.25	1.5	3
4	0	8	1		4.375	4.88889	5.5	0.25		1.5	0.333333	0.625	3.7
4	1	1	0.421053		2.5	12	2.2	0.222222		0.333333	1	7	2.63636
4.5	3	0	3		34	8	10	0.277778		0	0.2	2.5	12
3	1	3.5	3		4.6	17.5	22	1.92857		0.8	0	1.66667	1.33333
0.25	3	2	0		4.33333	4.41667	2	2		0.333333	0.125	4	3.5
0.4	0	2	15		11.4	3.88889	0	0.333333		1	1	2.33333	1.66667
2	1	5	1		14.3333	3.0625	2.2	0.666667		0.428571	0.571429	2.5	2.5
5	0.25	4	3.4		6	9.75	2.33333	0.318182		4	0.75	6	1.92308
1	0.5	2	4		2	11.5	1	0		0	0.444444	2.625	1.75
4	0	0	5		1	9.4	2	0		0.333333	5	5	1.63158
2	0	1	1.66667		1.5	4	1.26437	1		1	5	2.77778	3.41667
2	0.5	2.33333	2		4	3.6	1.125	1		1.09091	0.75	5.66667	1.85714
5	0	8	0.266667		0	1.71429	1.25	0		2.42857	2	7	4.53846
1	1	6	1.5		0	12	1.3	0.105263		0	1.33333	2.85714	2.26316
1	0	0	4		0	0.75	1.24138	1		6	1.14286	1.5	11
5	1	0	0.25		31	7	1.92308	2.75		0.4	1.25	4	2.55556
2.74074	0	0	3		7.5	1.33333	2.11765	1.64706		0	4.25	8	2.77778
11.2	0	3	0.428571		1.875	0.428571	2.5	1.5		1	5.66667	4	2
6.28571	0	1	1		2.66667	3.44444	1.46667	0		0	0.846154	6	2.28
2.91667	0	0	0		4.5	1.61539	1.2	2		4	2.66667	2	4
7.5	0	0	0.5		0.6	3.75	1.11765	0.555556		6	2.66667	4.5	4.66667
25	1	1	8		7.57143	3.28571	1.20833	0.8125		0.133333	2	3	1.86667
2.6	0	2	2		19	2.4	1.21622	2		0.75	1.33333	5	2.64286
13	0	2.5	1		3.44444	1.54546	1.25	0.666667		0.5	1.85714	3.6	2.75
7.5	0	6	0.75		8.2	2.73333	1.45	1		2.16667	2.11111	2.4	2.66667
7.5	0.5	0	3		4.8	2.5	1.2	0.4		0.333333	9	1.5	2.66667
5	0	5	0.4		3.8	3.85714	1.61539	0.333333		0.8	2.25	3.33333	0.5
4	0	1	0.75		2.6	3	1.16667	1		3.75	1.83333	2	1
0	0.5	3	2		15.3333	3	1.45454	1		0	1.5	2.69444	1
6	0	0	0.75		0	4	2.8	2		0	2.875	2	8
1	0	5	0.222222		1.25	2	3	1.5		3.5	1	3.2	1.28571
20.5	0	1	1		1	3.4	0.333333	0.5		2	1.66667	11	3
20	0	0	1		0.6	4.33333	1.14286	0		0.777778	3.2	2	0.588235
3.66667	1	0	0		4	1.2	0.95	0.388889		1	2.5	2.6	1.4
4	0	4	1.875		2.2	3.16667	1.22727	1		0.6	2.5	6.66667	1
2.83333	0.333333	1	1		9.25	2.25	1.14286	1.9		1.8	1	4.5	0.916667
6.75	1.5	6	4.6		9.125	1.75	1.04762	1.41176		1	0.4	1.83333	1.25
3.375	0	0	1.5		5	1.71429	0.892857	0.264706		0.1	0.5	9	0.761905
3.81818	0	2	3		2.42857	1.23077	3	0.48		4	0.4375	2.35714	1.33333
6.14286	0.5	0.5	6		0	1.77778	0.5	1.77273		1.2	0.571429	24	3.5
4.30769	0	1	4		4.5	1.19355	1.48276	0.962963		2	0.666667	3	3.42857
4.45455	0	0	1		4.54545	0.666667	1.28571	0.444444		3	1.5	7	3.28571
3.15385	1	0	2.66667		9.4	1.25	0	0.75		0.25	1.85714	9	10.5
2	2	1	0.333333		10.3333	1.77778	1	2.375		0	3	2.66667	12
3.875	1	3	0.5		16	0.888889	3	0.083333		0.4	0	6.33333	15.5
3	0	4	4		7.4	0.9375	1.05128	0.902778		1	0.666667	2.5	21
2.11111	0	1.14286	3.5		7	1.17391	1.60714	1.875		2	1.5	2.5	1.75
15	1	2	0		27	3.66667	1.24	1.71429		0.375	0.833334	16	25
11.3333	0	1	1		5.66667	5	0	1.25		0.333333	1.78261	0	5.14286
8	2	2	2		1.66667	2.25	1.33333	1.76471		0.071429	2.16667	2.11111	10
2.32	0.666667	2	0		0	3	0.727273	0.655172		0.333333	2.2	7	2
2	0	2	12		0	2.28571	0.95	1.12766		0	0.727273	2.09091	1.61539
1.5	0.5	5	4		4	2.75	1.03125	1.66667		0.1	1	2.33333	2.66667
22	0	0	2.5		11	4.11111	0.666667	2		1.33333	0.714286	2.71429	1.33333
2.4	2	2.5	1		1.5	4.44444	3.33333	1.90909		2	1.57143	11	7
4.45455	0	0	0.8		0.6	3.88889	1.90476	0.842105		0.5	0.571429	1.85714	4
7	3	0.5	0.75		4.8	5	1.23077	0.75		1.11111	0.636364	3	10.6667
7.6	0.25	3	1		5.5	4.46154	1	1.25		0.666667	0.857143	7.25	7
7.5	1	0	0.571429		8.5	5.42857	1	0.75		1	1	3.71429	8.75
1.5	0	0	15		6.66667	4.46667	2.07143	1.16667		5	0.75	3.25	2.4
4.5	1	3	23		7.33333	7.14286	1.61364	0.875		1.5	1.23529	15	4.66667
4.7	0	8	8.5		3.5	2.8125	0	1.90909		0.777778	1	3.5	5.33333
7.5	0.666667	3	2.16667		2.25	0.5	2	1.2		0	0.4	3.75	24
6.5	0	0	1.66667		2	11.5	1	0.538461		1.4	1.5	7	1.72727
6.5	2	3	2.33333		13	0.5	3	0.619048		2.25	1.33333	13	3.5
6.25	1	0	1		8	1.8	0.666667	1.625		0.333333	0.5	7	8.5
2.75	0.333333	0	6		6.125	2.85714	1.6	1.1875		0.8	1	4.25	3
3.9	3	0	1.66667		12	1.30952	0	1.18965		0.5	0.5	4	1.8
2.66667	0	1	2		6	1.625	0.333333	0.71875		1.2	0.25	2.85714	2.66667
2.34783	0.2	0	0.8		1.5	2.54545	1.4	1.31818		3.4	2.33333	2.57143	7
3.35714	0.333333	0	5		2.875	1.8	2.25	0.8125		2.75	2	5	0.888889
7.4	5.5	0	11		10.6667	2	1	1.35294		0.5	1	3.71428	15
1.33333	1	0	10		4.33333	1.52381	1.33333	0.333333		2	0.714286	3	2.8
7	0	0	1		1.5	1.69231	2	0.538462		2	3	3.6	20
3	0	1	0		29	2.90909	1.36	0.384615		2.75	1	3	2.06667
16.5	1	0	1.2		5.66667	4.4	1.28571	1		0.857143	1.5	2	3.33333
3	1.5	1	0.6		24	2.25	2.36364	0.555556		6.5	1	2.25	15
4.25	1.5	0	1		4	2.06667	1.04	2		2	1.8	1.58621	3.6
9	0	1	0.6		4	4.3	1.18182	0.666667		1.5	5	4.5	12
2.46154	1	0	0		7	3.11111	0.714286	1.3125		1.33333	1	6	6.25
10	0	0	2		16	6	0.6	1.16667		1.5	0	2.5	4
3.5	0.666667	1	5		0.5	1.6	0.4	1.1875		1.75	0.5	3	2.71429
20	1	0	1.2		1	2	1.14286	2		3	2	2.3	7
6	0.5	1	1		5	2.56522	1.36667	3.2		5.5	5.66667	2.28571	4.2
20	0	1	0.285714		5.8	2.88889	1.09091	1.5		1	1	0.5	2.16667
5.16667	0	0	1.33333		18	2.55	1.16216	1.46667		0	1.1	1.66667	1.4375
0	1	0	0.666667		37	5.4	1.66667	0.636364		2.33333	2.18182	1.75	2.35294
0	4	0	2		22	2.44444	1	1.10526		3.66667	1	1.84	2.375
0.333333	1.5	1	2		3.42857	3.05556	3.75	2.16667		4.66667	0.666667	1.77778	1.5
0	3	0.333333	0.5		13	5.83333	0	1		1	0.375	2.2	4
1	0.5	0	1.57143		14	3.69231	0.75	0.714286		3	6	2	2.25
0	0	1	0.666667		3	2.83333	2	0.181818		5	0.6	3	2.45455
1	2.8	0	2		0	2.33333	6	0.411765		1.33333	5	4.66667	2.11538
0	2	1	2		3.5	4.06667	5	0		1.71429	2.125	9	2.64286
3	3	0	5.5		1	3.16667	2.8	0		1	1.25	7	2.54546
0	1.5	0	2.5		4.5	0.8	1.6875	0		0.6	0.923077	2	10.3333
0.333333	2	0	8		0	2.5	1.9	1.12		7	1.25	2.1875	4.81818
0	1	0	0		20	4.28571	2.0625	0		0.8	0.75	3	2.4
0	0	0	0		0	7.16667	1.5	1.875		1.33333	1.33333	2.5	9
0	1	0	2.66667		3	14.5	2.64706	9		0.333333	0.5	2.66667	3.42857
0	0.285714	0	1		1	5.2	2.94737	0.25		3	1	1.33333	4
1	0.5	0	2		3	10	4.4	0.956522		7	0.8	5.5	2.0625
1	1	1	5		5	3.69231	2.65217	0.285714		1.33333	1.25	2.56	6.2
0.666667	1	0	0.5		0.5	6	2.2	0.071429		0.5	0.2	4.33333	8.66667
3	2.33333	1	0.333333		1.5	7.85714	2.16667	0.432432		1.125	1	4.75	3
0	2	2	0.8		7	5.55555	2.6	1.88235		0.666667	2.5	5.5	3.90909
1	3	1	4		1	8	9.66667	2.13636		1.125	0.8	1.85714	3.66667
0	1	0	2		5	1	5.57143	4		1.4	2.5	2	3
0	1	0	6		2.5	2.8	8.5	1.15152		0.222222	0	3.5	4
0	3	2	0.5		1	15	6	4		0.75	0	21	1.78571
1	0.5	0	1.5		0	3	2.75	3		0.833333	0.421053	6.66667	10.5
0.333333	2	1	2		1	1.42857	2.16667	2		0.529412	1	4	2.71429
1	0	0.666667	2		9	6	24	4		0.45	0	7.5	2.8
2.5	1	0.555556	1.66667		0.5	3.3125	2.6	2.13636		0.928571	1	2	2.46667
2	1	0	0.2		0	0.75	2.91667	1.27273		1	3.5	12	3.2
0	1.5	0.25	6.5		2.5	11.2	1.5	1.66667		0.333333	0.439024	7.5	2
1	0.142857	1.14286	2		3	16	0.5	2.47059		0.333333	2.25	1.75	2.57143
8	1.33333	2	1.33333		0.2	7.5	0	1.34146		0.238095	2	1	2.66667
0.5	0	0	1.75		1.5	0.851064	1	1.42105		1	0.5	2	3.625
1	0	0	10		1	1.11765	0.5	1.75		2.2	2.28571	1.4	4.26667
0.5	0	0	1		2.25	0.777778	3.15385	2		0	0	3	5.4
5	0	0	1.4		1.16667	1.32653	4.25	1.09211		1.16667	0	6	1.85
3	4	0	1		6	1.2	2.56	0.153846		0.25	0	3	2.90909
0.666667	2	0	0.285714		0	1.16	4.13333	0.142857		0	1.33333	8	1.44828
0.5	1	0	1		4	1.27907	3.77778	0.176471		0.75	2.66667	2	2.75
3	0	0	1.33333		2.33333	0	1.27273	1.37931		0.3	1	1.66667	2.9
6	0	3	2		1	1.46667	3.5	1.04878		1.14286	3	3.125	4
0.6	2.5	1	0		0	1.04082	4	0.217391		0.8	0.5	12	2.64286
0.588235	0.5	0	0.333333		0.333333	1.125	4	0.722222		0.125	3.5	1.81818	1.5
0.333333	5	1	1		2	0.769231	3.58333	0.173077		0	2.4	2	1.27273
0	1	2	1.16667		1.5	1.57143	3	1.47619		0	1.5	2.5	2.11111
0	1	1	3		1	1.22449	1.625	1.48649		1.33333	7	1.5	2.4
0	0	7	1.5		0.4	11	4	0.111111		0	8	6.5	2
0	6	0	0		1.17647	7	7.25	0.848485		0.6	3.25	1.75	3.75
2	0.666667	1	0		1.33333	3.16667	2	1		1.75	0.4	11	8
0	0.333333	1	0		2.83333	5.375	2.57143	1.16667		5.8	2	7.75	2.5
1	0.5	1	0.5		1.92308	1.63636	5	0		10	0.666667	3	3.14286
0	2	0	1		1.7	2.5	5.5	2.875		1.52632	3	4	3.75
0	2.5	0	0		2	2	10	0.857143		1.17949	2.5	3.66667	3.66667
0	0	3.5	2		0.421053	3.33333	5.5	3.33333		2	2	16	5.75
0	1.5	0	7		0.142857	3.88235	10	0.888889		2	1	4	17
0	4	0	4		0.444444	2.36842	4.33333	1.4		2.5	0.454545	1.33333	1.5
0	1	1	5		0.571429	1.64516	12	0.222222		2.16667	3.25	5	3.0625
2	0	1	2.33333		1.11111	1.5	4.83333	0.5		2.04762	0.75	3	2
1	2	6	4.75		2.70588	1.8	7.33333	1.03226		4	1.16667	8.5	3
0	0	1	2		1.5	0.666667	8.5	0.88		2	1	0	2.77778
0.333333	4	1	4		1	1.83333	0.666667	1.26316		1.77778	2	4	3
2	1	3	9		0	3.44	1	0.25		9.5	1.4	0.666667	1.79167
1.5	1	1.5	2.5		0	2.82353	1.85714	1		1.66667	0.714286	0.571429	2.5
1	2	1.5	3		1	5	0.75	0		9	0.555556	0	4.71429
1.5	3	1	8.5		0.5	5.42857	7	0		3.75	1.5	2.45833	3
4.33333	1	0	3.69231		0.833334	12.5	7.66667	0		2.66667	4	3.25	3.85714
1.4	0	2	8		0.3	3	1	0.782609		2	3	1.42857	8.33333
1.5	0	0	1		0.538462	3.85714	1.5	1.36842		0.75	2	2.8	3
1.5	1.33333	1	3.66667		1.5	10	3.66667	1		1.53846	2	2.6	7
3	0	2	0.5		0	1.5	2.25	0.803921		2.125	3	0.84	6.33333
1.33333	1	1	1		0	1.5	3.88889	0.5		1.75	2.66667	1	3.66667
0.666667	1.33333	0.333333	1		0.25	4.6	4.18182	0.675		0.5	1	7	2.85714
4.5	0.25	0	4		0	3.75	6.33333	0.4375		1.57143	0.181818	8	2.66667
2.33333	0	3	2		0	3	3.14286	0.375		1.54546	0.333333	1.45454	8
0.333333	0.333333	1.5	4		2	9	12	1.12		1.90909	0.25	1.11111	3
0	1.45455	0	1		0.642857	6.6	6	1.1282		1.70588	2	0.827586	4.2
1	0.285714	2	23		0.25	5.66667	3.33333	0.6		2	0.5	1.375	1.33333
0.25	0	1	5		0.333333	3.75	5.375	3.5		2	1.07692	9	1.33333
0	0	2	5.57143		1.41667	4	1.83333	5.75		2.5	0.222222	3.33333	7
0	0	5	17		0.8	1	2.05	5.75		0.75	1.5	2.9	9.4
0	0.333333	2	4		0	2.58824	8.33333	1.58333		0.25	0.692308	1.57143	7.2
0	0.666667	0	12		0.333333	1.5	1.48	2.92857		0.5	0.4	1.5	1.59091
2	1.16667	1	5		0	1.97059	3.1875	1.66667		1.33333	1	1	3.88889
0	0.727273	0	6		2.4	3.2	1.6	0.833333		1.37838	0.1	0.923077	2.07143
0	4	0.2	7		1	7	2.5	0.482759		1	3	3.66667	6.25
1	1.4	9	4		1.11111	2.17647	3.41667	0.37931		3	0	2.71429	6
0	2	0	4.77778		1.65958	2.30769	1.81818	2.25		1.11429	1.25	2	2.63636
0	1.46154	0	0		1.94737	1.23529	10	1.44444		1.25	7	3	10
0	0	0.5	0.5		1.61765	1.68254	4	3		1.5	2.75	1	3.66667
0	0.666667	0	2		0.4	1.575	3	2.53846		2.05882	1.33333	5	1
0	2.33333	2.5	0		0.5	0.972973	2.33333	2.5		0.5	2	2.75	2.5
0	0.6	2	2		1	0.583333	2.55556	2.42857		1.7	2.2	1.09091	6.66667
0	1	0	0		2	1.51724	2.16667	1.05882		1.5	2	1	3.3
0	0.666667	3	0		1.75	0.827586	2.07692	3.5		1.25	2.5	1.16667	2.55556
0	0	1	1		2.48276	1.16981	4.125	3.54545		2	2	1	8.5
0	0.692308	0	2.5		1.94118	0.857143	1.71429	5		1.64286	0.6	2.5	2.16667
0.5	0	1	11		7.5	1.41667	1.33333	4.4		1.18182	7	1.5	3.33333
0	0	8	2		1.94737	1.02439	3.22222	1.375		1.53333	0.75	2.33333	2.66667
0	2	1	6.5		1.33333	1.08163	6	0.333333		2.33333	1	1.33333	4.09091
2	2	1	0		13.3333	1.45	7	2.4		0.5	0.5	1.33333	4.5
2	3.33333	1	6		1.11111	1.35714	1.5	0.875		1	1	8	2
0	0.333333	1	2.5		1.57143	1.21053	1	1.2		5.5	0.75	3	0.6
0	1.5	1	1		1.33333	0.818182	4	0.714286		3.33333	0.5	1	4
0	1	1	2.75		0.666667	2.25	8	6		1.16667	3	1	12
1	2	0	2		1.42857	2.66667	0.5	1.33333		1.33333	1.33333	1.875	15
0	0	1	7.33333		3	1.28571	1.5	0.858586		0.666667	0.571429	1.4375	3.33333
1	2	0	3		2.57143	1.3125	0	0.959184		1.74194	1.26667	1.5	1.57143
3.5	3	0	4		1.57143	2.33333	0	0.970588		2.5	0.916667	1.66667	3.8
0.5	0.25	0	5.66667		2.16667	0.866667	1.55556	0.294118		1.89474	3	7.5	0.333333
1	2	3	0		2.5625	1.28571	17	0.333333		1.11111	1.5	7	0.238095
0	0.333333	0	3		5.5	3	6	0.456522		1.875	1.25	1.54546	2.26667
0	2.5	1	5		2.71429	2	2.88889	0.705882		4	1.2	2.81818	3.44444
1	1	0	1.5		1.85714	1.21739	4	0.625		1.5	1	4.33333	2.66667
3	6	0	2		3	0.90625	2	0.333333		0.888889	5	0.916667	2.75
3	1	6	5		1	1.38889	2.5	1		1.5	0.8	1.55	1.55556
1	6	1	4.5		1.75	1.17647	2.7	0.545455		1.85714	0.642857	6	1.83333
0.5	2	3	10		2.05556	7	3.25	0.769231		0.666667	0.857143	1.90909	2.66667
0.5	5	0	1.66667		12	2.8	24	3		1.75	1	1	8.5
0.5	0.5	1	20		1	10.5	6	2		2.71429	2.33333	1.36364	6
0	2	2	1		1.12	3.21429	2	0.266667		18	2.4375	3.5	3
0	0	0	1.5		2.5	5.5	3.33333	1.07692		15	16	0.857143	1.43243
1.5	1.5	1	0		1	2.22222	2.08333	1.38636		2.75	3.25	1	2.5
0.5	1	0	0		1.8	5.33333	2.2	2		6.25	6.25	3	1.9
1.5	0	0	0		3	11.5	2.57143	6		1.47619	0.714286	4	1
0	1.33333	0	0		1.92308	3	5	3.5		1.75	1.28571	0.75	1
0	0.666667	0	0		1.44444	8.33333	5	2.4		3.57143	1	2	1.38095
0.285714	0.375	0	0		0.833333	3	2.5	8		0.5	0.642857	3.4	1.11765
0.3	1	0	0		0.545455	0.5	2.375	15		0	0.416667	1.26667	1.66667
1.5	4	0	0.666667		2.58333	5.44444	2.36364	5		0.125	1.19048	4	2.5
0.333333	1	0	0		3.125	22.5	2.66667	4		0.5	25	4.66667	1.36842
0	1.5	1	0		1	11.4	14	4.25		1	2.44444	1.375	1.33333
3	0	1	0		0.857143	3.4	15.5	2.6		0.25	1.75	1	1.61539
0.333333	4	0	0		2.5	4	5	3.88889		1.5	2.75	0.882353	4.5
1	0	0	2		3	13	3.4	12		0.5	4	2.4	2
1	2.75	0	2		0.8	12.5	2.70588	2		2	9	4.5	1.90476
0.125	2.2	2	2		8	3.5	6.16667	6		1	0.5	3	1.625
0.125	2	5	2		1.64	9	1.38461	3		0.333333	3.33333	1.66667	2
0.083333	2.5	0.5	3.83333		1.76923	8	3.4	4.42857		0	4.625	0.25	1.33333
0.75	0.5	0.5	1		1.76923	4.61538	2.75	2.5		0.285714	3.14286	0.875	2
0.2	1	0	2.66667		1.07692	3.13636	2.2	1.96154		0.125	3.33333	3	1.33333
0.875	7	2	7		1	8.28571	2.18182	1.55556		5	0	1	0.803572
0.8	1.75	0	2		0.583333	10	2	2		3	0.333333	1.25	0.7
0	2	2	3		1.325	5	2.83333	1.5		2.2	0.5	3.5	1.48889
0	7	1.5	4		0.882353	5.25	2.72727	0.666667		2	2.57143	2.2	1.34375
0.75	0	0	17		1.36	4	1.55556	0.285714		0.5	2.66667	1.26667	1.05263
0	1	0	2		1.7	3.33333	1.93333	1.17742		5	0.181818	2.8	1.33929
0	0	0.5	6		1.57143	4.5	2	0.932039		2.4	7	4.5	1.45946
1	2	0	2.83333		1.06452	5.125	2.5	1.05714		0.285714	1	2	1.07692
0	0	0	3		0.803572	4.66667	3.375	0.761905		3.5	1	2	2.35484
1	0	3	8		0.333333	3.71428	3.66667	1.54545		0.545455	0	1	0.965517
0	2.5	8	3.25		1.57143	2	3.625	1.11111		1	1	1.16667	1.34375
0	0.6	0	5		1	3.4	3.1875	0.222222		1	6	1.30769	1.81482
1	1	0	1		0.75	4	4.33333	1.61539		0.571429	1	1.06667	1.77778
0	0	1	20		1.02381	4.42857	4	1		2	2.11111	1	1.58333
0.333333	0.25	0	3		1	5.75	5.11111	1.0625		1	2.75	1	0.705882
2	0	0	0		1.17073	9.33333	2.91667	1.1		0.25	2.63636	2.33333	1.35417
0.333333	0	1	0.272727		1.06667	6	44	1.31579		4.16667	2.25	1.90909	5.71429
1	0	0	1		3.25	7.16667	42	2.375		1	1.5	2.6	3.10526
0.2	0	0	0.363636		1.05556	8	12.6667	1.5		14	1.25	1.23077	1.45833
0.25	0	1	0.5		1.42105	7.5	6.6	0.9		4	1.85714	1.51852	3.54545
0.5	0.142857	0.5	0.5		0.5	37	3.5	0.769231		0.875	1.21429	3.5	1.54545
1	0	1	1		0	8	4	1.73333		0.5	3.5	1.42857	2
0.5	0.2	0	2		0	2.75	1.81818	1.0625		1.4	1.84211	1.36364	1.97619
0	1	1	6		3.5	1.22222	1.6	0		1.5	1.76471	2.375	1.69231
0.25	0.4	1	1.66667		0.333333	3.23077	8.6	21		9	5.5	2	1.35714
0.5	0	0	2.5		3	0.5	2.5	2.22222		3	1.16667	2.75	1.25532
0	0	0	27		1	3.04348	18.5	2.5		5.5	2	1.86667	2.92308
0	2	0	16		0	1.90909	1.61111	17		2.66667	1.72222	1.5	1.25424
1	0.333333	0	8		0.142857	2.90909	5	10		19	1.3	2.11111	0.642857
0	0	0	0.333333		0	5.2	3.87879	11.5		2.57143	7	2.4	2.2
0	2	1	11		0	1.90909	1.09091	0.848485		3.625	3	2.46154	0.684211
0	0	2	2		0.5	0.888889	2.5	0.058824		1	1.875	2	2.2
1	0.090909	2	2		0	1	4.94737	0		2	0.5	1.13333	1.45588
0	0.5	0	6		0.333333	2.5	3.23077	0.407895		2	1	1.4	3.5
0	0.25	0	9		1.66667	3.55556	1.85714	0.25		0.5	1.33333	1	1.13333
0	0	0	0		5	6	1.21429	0.383178		1.42857	1	2	6.5
0	0	0	2		2.5	0	4	1.01923		0	1	2.66667	2.25
4.33333	0.666667	0	1		2.57143	0.25	3.4	0		0.777778	2	1.6	2.375
1	1	2	5		0	0.166667	1.25	0.121951		1.2	0.5	1.25	3.14286
4	0	6	4		0	0.666667	2	0.333333		15	1.33333	7	2.46154
0	6	0	1.33333		0.5	2.8	2	1.25		0.5	0.5	1.8	2
6	1	0	2		0	4.29412	3	0.113208		0.555556	7.5	1.71429	2.33333
2	0	0	3		0	3	0	0.714286		1	0	1.4	1.30769
2	0	0	1		0	0	2.33333	0.833333		0	0.833333	0.75	2.55
0	0	0	0.5		0	0.666667	3	1		0.90625	1	3.5	2.22222
2	1	0	1.8		1	14.3333	2.47059	0.854839		1	2	3	1.43333
0	1	0	0		0	4.5	3.5	1.11111		3	2	0.5	1.4
0	2	1	2		0.333333	9.2	7.5	0.190476		0.555556	0.076923	2	1.63333
0	0	0.5	5		0	3.42857	2.8	0.25		15	3	8	3.625
0	1	2	5.25		0.5	2.61538	2.88235	1		2	0.666667	3.5	2.51724
0	0	1	1		0	0	3.44444	0.536585		2.90909	0	2	3.4
0	0	1	5		0	2	4.33333	1.42105		1.30769	0.333333	6	2.66667
1	0	0	10		0	3.57143	11	0.166667		2.66667	0	6	1.2
3	0	3	8		0	0.821429	6	0.291667		1.14286	0.428571	2.42857	3.2
2	0	0.5	3		0	3.07692	22	0.333333		2.125	0.571429	3	3.25
1.16667	0	0.6	0.5		0	3.42857	8.5	1		1.23077	0.3	2.375	1.79545
0	2	0	1		0	3.5	5.33333	0		6	0.2	1.53846	1.67273
1	0	0	0		0	2.23077	3.875	0.3125		3.0625	0.142857	0.888889	2.39131
4	4	0	3		0	4.25	3.66667	0		1.5	0.181818	3	1.86667
5	0	0	7.5		0	6.5	9	0.808511		2.33333	0.7	1.08333	1.65789
3.5	0	0	17		1	1.64706	3	1.09434		1.66667	1	4	1.38235
0	0.333333	1	11		1	2.4	1	0.191489		6.33333	0.166667	0.888889	3
1	0	0	1		1.04546	3	4.16667	0.125		1.73333	0.8	1	2.63158
1.5	0	0	2.33333		1.2	0	2.88889	0.25		1.25	2	3	2.18421
0	2	1	9		1.88889	3	2	0.25		3.42857	0.375	3	2.44444
0	0	0	3		1.9	2.86667	1.53846	0.096774		3.5	0.4	4	2.61538
0	0.666667	0	9		3.16667	0.4	3.375	0.2		2.08333	2.66667	0.75	1.85294
0	1	0	3.5		0	0.333333	8	0.440476		10	1.75	2	1.32258
0	0	0	5		0	1.94444	4.33333	0		1.66667	0	1.75	2.75
1	0	1	2.33333		0	3.17647	4.16667	0.142857		3.2	0.75	1.35714	2.8
0	2	1	2		0	0	2.4	0.227273		2.66667	1.5	1.44444	1.30769
0	1	2	1		0.25	3	0	0.522727		5	1	1	3.14815
0	2	0	6.5		0	0	1	1.33333		1.11111	4	0.7	1.39583
0.5	2	0	1.77778		0	1.46667	10	0.263158		1	4.5	2.25	2.35294
0	0	0	2		0	12.6	2.2	0.5		2.66667	3	0.5	0.783784
1	0.5	1	0		0.176471	3.81818	4	0.25		5	1	1.4	1.28571
1	0.2	0	0		0	4.5	5.5	0.875		1.25	4	4	3.66667
2	0	0	0		0.285714	2	4	0.763158		0.083333	2	9	2.57143
0	1	3	1		0	7.16667	0.5	0.857143		0.8	1.25	2.8	3.5
1	0	1	2		0.2	4.1	10	0.344828		0.666667	1	5.5	10.5
3	0	0	0		0.166667	4.29412	1.4	1.96875		0.5	1.08333	6.5	4
0	1	0	0		0.333333	3.42308	3.66667	1.73333		0.666667	2	2	4
2	0	1	1		0	15.5	3	1.88889		2.25	1	1.75	9.5
0	0	0	0		0.75	2.5	2.5	0.263158		0.357143	0.285714	0.5	9.5
0	0.333333	0	0		0.214286	0.666667	1.5	1.32143		2.16667	0	1.1	8
2	1	1	0		0	3.85714	2.5	0.361702		0.6	0.2	3.5	4.75
0.5	0	1	0		0	1.25	4.5	0.454546		1.13333	0.25	2.14286	9
0	0	0	0		1	0.166667	2.5	0.758065		1.45454	0.25	3.25	5.5
4	0	0	2		0	2.16667	3.8	0.423077		1.66667	0	1	15
0	0	0	0		0.5	1	3.25	0.809524		4	0.5	2.5	5
0	0	0	0		1	9.88889	1.72727	3.5		1.5	0.25	1.33333	2.75
0	0	0	0		0	7	2.2	1.17647		1.625	0.421053	1	5.25
0.454545	0	1	0		0.055556	1.77778	1.75	1.76471		1.1	0.666667	3	7.5
0	0	1	0		0	0	7.5	1.84211		2.5	0.125	2.5	22
1	0	0	0		0	1.40909	2	1.925		2	0.428572	2	43
9	0	0	0.25		0	2	12	0		1.5	2.5	2	12
10	5	0	0		0	0	0.6	0.1		4.66667	0	5	8.5
7	0	0	1		0	2.83333	10.5	0.666667		1.6	1.4	3	7
1	1	3	0		0	2	2.42857	1.09091		5.4	0.5	1	12
0	2	0	2		0	0.666667	1.22222	1.93333		1.66667	0.153846	2	4
0	2	0	0		0.2	1	9	1.5		2.30769	1.25	2	3
0.555556	1	0	0		2	0.5	2.71429	0.333333		1	0.166667	5	6
2.5	0	0	1		1	1	3.5	1.66667		2.57143	0.333333	1.33333	5.5
0.5	0	0	1		0.083333	5.5	2	1.38889		2	2.25	4.33333	10.5
3	0	0	0		0.555556	1.33333	1	1.5		1.36364	2.33333	6.5	4
0	0.285714	1	0		0	5	2.5	1.08333		2.16667	3.25	1.66667	2.09091
0	0	2	0.333333		0.111111	1.25	5	1.07895		2	1.14286	1.2	6.66667
1	0.166667	0	0		0.75	4	15	1.75		1.5	1	4	3.5
0.333333	0	0	0		0.153846	2.5	11	1.32		1.66667	4	4	0.857143
0	0	0	0.666667		1.42857	4.5	3.5	1.4186		3	1.33333	9	1.5
0	3	0	1		0.454545	2.625	8.66666	0.607143		3.25	2.5	4.5	3.66667
1	0	2	0		0.071429	1.66667	4.5	0.5		3.6	1.08333	7.5	5
0	2	1	0.5		0.8	9.33333	3.75	0.5		1.5	3	2.66667	4.33333
4	1	3	0.5		0	2.66667	5	1.6		0.666667	2.625	3	7.8
3.5	0	1	20		0.15	0.5	3	1.66667		0.923077	3	2.6	2.66667
5	1	2	9		1	0.333333	2.5	0.733333		0.25	0.333333	4	6
0	4	2	2		0.285714	2	2	0.466667		1.33333	0.166667	2.66667	8
0	0	0	1		2.5	1.4	2.66667	4.5		0.25	1	8	3.66667
0	0	0	0		0.5	3	3.75	1.31579		1	0	1	1
0	2	2	1		0.944445	0.666667	2.33333	0.806452		3.83333	0.5	2.5	1.5
0	1	2	0		0	0	4.33333	1.83333		0.333333	0.454545	1	3.5
0	0.666667	0	0		0	2.1	4	1.04878		0.916667	1.2	6.5	6
0.5	1	3	0		0.2	0.25	2.375	1.19355		1.35714	0.333333	10	6.33333
1.33333	0	14	0		0	3.625	1.72727	0.769231		1.25	0.333333	2.71429	2.5
0	0	0	0		0.5	1.8	1.85714	0.2		2	0.052632	2.66667	5.5
4	0	0.5	3		1	2.57143	2.75	0.4		2	0	6	3.2
0.666667	1	2	2.71429		0.5	3.5	2.28571	0.192308		1.30769	1	5	3
0	1	1	5.2		1.44444	0.833333	7	1.15842		1	0	4	16.5
1	0	0	2		2	2	5	1.4		3.5	0	4	2.08333
1	0.75	1	1		4.66667	3	3.2	0.357143		1.125	0	2.8	5.6
0	1	5	1		1.46154	0	3	1.33333		1.66667	1	5	3
0	0.2	8	1		3	0.166667	1.5	0.227273		0.631579	5	2.4	2.28571
0	0	0	2		1.61111	5.5	5	0.730769		0.2	1	1.5	3.14286
0	0	0.5	2		1.03846	1.5	3.25	0.444444		1.6	1	7	22
0	0	1.5	1		1.4	2.33333	2.66667	0		0.25	1.5	2.88889	4.4
0	0	2	3		1	5	1	0.526316		0.5	0.833333	7	5.42857
0	1	5	0		0.333333	0.857143	6.5	0		1.33333	0.75	2.5	4.5
0.2	1	2.5	0		1.5	0.444444	2	0.583333		0.6	0.5	3	3.09091
0	2.5	1	3		0	1.42857	4.5	1.02564		6.5	1	1.5	12
0	0	2	0.5		1.66667	2	2	1.25862		0.647059	0.428571	3	6.33333
0	0	1	3		0	1.14286	2.28571	0.363636		4.5	1	2.75	6.75
11	0	0	5		1.05263	1.23077	6	2		1.55556	0.5	7	2.89474
5	0	5	3		1.17949	1.2	2.66667	1.28571		9	0.8	8.5	4.6
2	2	3	4		0.368421	1.12963	3.5	1		1.36364	1	2.4	8.33333
0	0.571429	0	4		1	2	2.66667	0.230769		1.27273	2.5	1	4.33333
0	9	3	1.66667		2.33333	0.83871	12	0.5		2.66667	0	1.5	4.28571
1	0	0	8		0	0.704545	5.5	1.61111		0.8	5	4.5	1.38095
2	1	3	0.5		0	1.73913	9	2		1.625	0	1	9.33333
1	0	4	5		0	1.38095	1.14286	2.23333		1.6	1	1.33333	11
0	0	4	0.666667		0.4	1.08333	4	1.45161		0.882353	4.5	1	2.75
0	0	0.6	8		0	1.36364	2.57143	0.924528		0.461538	2	3	7
0	12	15	4.33333		0	1.20455	2.75	7		2	1	7.5	3.125
1	2.66667	0	0		0	1.11111	4	0.318182		0.882353	0.8	2.5	5
0	4	4	1		0.5	0.902439	3.83333	1.46809		0	3.5	1.75	8.66667
0	11	2	1.5		0.5	0	6.33333	1.15385		13	5	1	2.66667
0	0	4	2.33333		1	2.625	2.2	0		4.6	1.16667	1.83333	1.05263
0	1	0	1.5		0	1.13636	2	4		1.5	3.33333	1	3.33333
1	9.5	1	1.75		0	0.862069	2.4	1.25		2	6	1.5	2
0	3	1	0		1	1.57692	3.25	1.83721		2.75	1.28571	1.25	4.07692
0.333333	1.66667	2	0		1.5	0.933333	2	0.423077		2	1.69231	2	2.33333
0	1	1	0.666667		0.333333	1.27273	1.42857	1.34		5	4	1.8	5.5
0	3	0	1.4		2.5	0.72	3	1		2.25	1.33333	0.5	3.6
0	0	2	7		0.2	1.22222	1.6	0.925926		2	6.5	0	4
0	1	1	2		0	0.84	2.7	1.3871		6	1.5	1.8	1.54762
0.333333	0	0	1.5		2.33333	14	2.07692	0.363636		1.75	3.28571	1.36364	1.63158
0	1	4	3		0	1.28571	8	0.5		5	2	7.5	1.2
0	8	0	1		4.2	1	2.44444	1		21	2	4.5	0.785714
15	2	0	1.5		6.4	15	3.5	1		8	1.33333	2	1.70833
1.33333	5	1.5	6.33333		0.285714	2.71429	4.5	1.63636		6.5	4.33333	2	1.07692
5	7.66667	0	5		2	5.16667	1.875	0.571429		2.66667	1	3	1.27273
2.5	4	4	1		1	8	4	1.70968		2.25	9	1	1.05556
15	13	0	1.33333		0.571429	4	2.2	0.951219		2	3	1	1.64151
3	8.5	1	4.44444		0.333333	1.75	1	0.513514		2.16667	7.5	2	1.42424
3	0	0	3.11111		1.17647	5.6	4	0.90625		2.5	1	4.5	1.625
0	0.333333	0	6		2.38462	1.85714	4.66667	1.27692		1.27273	10	6	1.66667
1	0	2	15		2	4.9	12.5	1.72727		2.14286	1	2.5	0.883333
0	0	4	3.2		0.888889	4	6.2	1.86667		5.33333	1	4.75	0.909091
2	6	3	2.33333		0.25	3	3.5	1.09524		1.5	0.142857	9	0.875
1	2	1	2		2.14286	4.33333	6	1.62069		3.5	1.8	13	0.733333
0	12	0	4		1.09091	0	3.25	2.73333		8.5	1.6	5	1.55172
4	4	6	7		3	1	16	1.6		1.93333	1	6	1.34615
0	3	4	20		3.8	7	6.14286	1.56522		1.36364	1	1	5
0	1	2	2.4		3.11765	2.25	0	0.75		1.26667	0	1	0.909091
0	8	9	5.6		1.25	1.14286	3.22222	1.5		15	0	3	0.7
0	7.5	3	5.8		0.333333	1.6	5.33333	0.8		1.25	0.5	3.33333	1
0	2	3	7.25		0	3.7	5.33333	0		5	0	1	0.9375
0	1	9	8		0	2.5	6	1.0625		1.8	0.2	2	0.857143
3	1	7	10		0	3.9	0	1.17778		1.8	1	0.75	0.916667
1	0	3.33333	6.5		0	2.66667	1	1.4898		8	0.666667	4	1.09091
0	4	3	12.5		2.33333	0.25	4	1.4		5.66667	2	6	6
0	1	5.66667	9.5		1.53333	1	2	0.783784		1.75	2	8	3.75
0.25	6	1.75	2.5		3.16667	0	6	1.2963		10	1.66667	3.5	1.75
0	1	1	5		0	0	3.75	1.14286		1.8	0.75	2.33333	2.14286
3	2	3	11		0.933333	0	5.5	0.769231		3.25	1	2.6	1.91667
1	5.8	2	3		1	1.28571	9	0.684211		3.5	0.333333	1	5.5
0.5	4	0	5.5		0.8	2.9	1	1.15152		2.19048	1.16667	6	1.5
0	2	4	6.5		1	2.66667	0.5	0.6875		2.25	1	1.33333	1.5
0.666667	1.33333	3	1		0.4	0	4.75	1.20833		3	0.5	7	1.125
0	4	3	5.5		1.25	7	8.66667	1.34375		5	0.25	3.5	5.5
0	6	2.5	3.8		1.8	3.77778	4.5	2.33333		2.14286	0.461538	2	3.2
0	13	3	18		1.57143	0	14	1.26316		1.90909	0.333333	7	6.25
3	0.5	3	2		1.34146	0	4.75	0.466667		14	5	4.33333	0.666667
1	0.5	0.5	6		1.71429	1.18182	4.8	0.4		1.75	0	2.33333	1.35714
0.2	12	3	4		0.25	3.2	3.85714	1		2.66667	1.625	7	0.909091
1.33333	12	1.5	3		1.85	0	3	1.6		4.33333	1.3	4	2.21429
0	5	3	4		0.25	0.714286	3.25	1.46667		0.545455	0	1.75	1.375
0.333333	4	16	3		1.1	0.947369	4.5	0.807692		1.84615	1	6	1.5
0.5	4.25	18	2.5		3	0	2.25	1		1.28571	0.4	7	0.444445
2	0	1	5.33333		0	1.57143	2.16667	2		2.13333	0.428572	3.5	1.85714
0.333333	0	9	6		2.66667	1.125	3	0.25		0.965517	0.75	3.33333	1.94444
0	1	1.5	34		1	0	5.75	0.25		2.5	1.28571	2.5	0.633333
0	0	0.5	3		0	0.956522	4.33333	1.21053		1.66667	2.5	1	1.44444
2	7	3.33333	21		2.40909	1.33333	3	0.785714		1.16667	2	2	1.07692
0.714286	0	9	6.25		1	1.28125	3	1.25		1.78571	2.14286	11.5	1.85714
0.5	2.07692	6	8.33333		5.25	0.692308	5	1.325		8.5	0.8	5	1.29032
0	1.5	2	4.66667		1.71429	0.5	1	1		3.14286	5	3.5	2.5
0.333333	2	3	16		4.86667	1.27273	3.66667	1.6		0.666667	1	3.33333	1.21429
1	4	2.5	4.33333		2.32	0.9375	8	1		2.33333	0.5	2.5	1.46
0	3	4.66667	2		0.166667	1.68965	2.4	1.93333		2	3	2	5.5
1	1.66667	2	1.5		1.25	1.25926	7	1.21739		6	1.6	1	1.48649
1	1.33333	0	0		0.428571	3	2.66667	0.555556		2.33333	1.33333	5	1.25
0	0	0	0		0	0.892857	14	1		1.63636	5	3.5	2.5
0	3	1	2.4		1.35714	1.06667	4	1.19355		0.916667	2.38095	6.5	1.55556
0	1	1.5	0.2		0.909091	0.916667	4	1.04082		3	1.08333	5	1.2
0	1	1	4.5		1.33333	0.75	6	1.92593		0.666667	1.63636	4	0.916667
0	2.5	1	2.25		0.35	1.35135	3.5	1.38461		0.941177	1.26667	2	3.2
0	2.75	0	0		0.222222	1.23809	9.5	1.25		0.5	1	3	3.33333
0	1	4	0		1.5	1.84615	1.33333	0.5		5.5	1.76923	1	1.3125
0	1	0	1		6.33333	1.64706	5.25	1.33333		2	1	7	1
1	1	1	0		0.25	1.21277	3	1.25		0.5	0.578947	6	2.5
2	4	0	1.5		1.33333	0	5	1.625		1	1	4	1.44
0	0.5	0	0		0.333333	0	5.5	1.6		7	0.6875	3.5	1.28571
0	0	1.66667	2		1	0.764706	12	0.5		1.25	1.5	3.33333	2.22727
0	1	0	2		0	1.88889	9.5	0		3	1	3	1.65217
2	0	3	0		2	3.88889	3.25	1.58333		13	4.66667	4.66667	2.1875
0.666667	2	4	0		0.375	0.666667	2.33333	0		2	1.14286	1	1.75
4	1.14286	7	0		3.07143	0	3.66667	0		2.5	1.2	5	1.51515
1	1	13	0		2.82759	4	6	1		2.5	1	2	1.4
6	0.333333	3	3		4.2	2.88235	4.33333	1.47059		2.5	1.92857	3.5	1.45652
5	0.333333	3	5		4.0625	0.5	1.5	3		2	2.44444	3	0.702703
1	2	1	11		4.57143	1	2.4	0.95122		0.571429	1	2	0.923077
4.5	1	7	4		1.1875	0.333333	3.125	1.5		9	0.6	3	1.23529
11	3	3.5	10		4	1.33333	16	0.529412		1.75	0	1	0.444444
15	1	0	6		1.22222	2.19355	2.125	0.857143		1.33333	0	7	1.46667
2	0	1	4		1.27273	0.571429	1.09091	1		0.6	0	4	2.6
1.25	0	3	3.33333		3.33333	0.0625	5	0.733333		0.333333	0.111111	2	2.75
1	2	3	17		2.22727	4	3.5	0.166667		1	0.235294	1	1.97222
0.25	0.666667	3	9.5		5.33333	6.66667	2.66667	0.421053		2.25	0.227273	11	1.84
0.5	1	6	5		2.45161	0	4	1.53846		3	0	2	1.83333
0	1	6.5	1		1.33333	2.08333	1	2		0.714286	1	8	1.02857
1	1	0.333333	19		2.34615	0.833333	2.66667	0		4.33333	2	4	1.14286
0	0	1	3		1.64865	2.2381	6	0.272727		3.5	0	7	1.5625
1	2	1	1		2.12	2.93333	1.92857	0.5		2.5	1	2.5	1.91667
2	0.5	1	4		2.58824	2.75	3	0.454546		0.571429	0	0.333333	1.66667
0.333333	1	0	3.4		2.71429	2.28571	2	0.571429		1.33333	0	1.42857	1.54167
0.142857	0	2	6		2.58824	0.789474	2	0.666667		1.16667	0.6	5.5	1.07407
1	3	0	3		1.88889	12	2	0.297297		2	1.2	1	1.4359
1	0.5	1	4.5		1.375	7	0	0.106383		0.4	2	5	1.42857
1	2	1	1.66667		2.33333	0.9	8	0.333333		0.8125	2	16	1.5
0.666667	0	0	5		1.64286	0.2	3	0.142857		1.375	3.66667	4	2.33333
2	0	0	3		1.6	2.88889	4	0		1.08333	6	1	1.125
0.5	0	7.66667	5		5.5	0.75	2.5	1.16867		1	2	5.5	0
1	0	1	6.5		1.16667	0.5	4	1.18182		1.44444	1.27273	4	2
0	2	3	7		1.09091	1.4	2.33333	0.296296		0.857143	3	2.5	1
2.33333	0	0.5	1		1.625	0.666667	4	0.083333		1.6	1.8	1.6	3
0	0	0	7		1.15	0.8	5	0.590909		1.375	2.2	4	8
0.333333	0.5	5	6		0.5	1.46154	4.6	0		0.846154	1.21429	2.33333	0.4
2	1	4	3		1	1.33333	4.5	0		1	3	4	5
1	3	2	12		2.36842	1.25	15	0.35		1.07692	4	2.66667	4.66667
3	0	2	4.66667		2.55882	1.22727	3	0		0.8	3.5	1	2.42857
2.16667	4	0.666667	2		1.78947	0.875	0	2		1.66667	3.5	5	1.28571
1	0	7	8		0	1.51852	2.25	1		1.77778	2.2	3	2.75
1	5	1	4		15	1.52	2.83333	0		0	2.11111	5.5	1.75
0	0.5	2	1		1.875	1.2766	0	2.28571		0	2.75	6	2.25
3.5	1	1	11		3	1.2807	1	2.83333		3.5	1.07143	2	4
0	0	3	6		3.25	1.14286	1.25	4.5		0	0.5	1.5	3.5
0	0	0	7.75		0.222222	1	2.4	4.33333		1.06896	2	1.57143	7
1	1	0	1		0.142857	0.833333	2.6	4.6		0.85	1.71429	3.66667	3.8
5	0	1.5	6		3.07143	0.5	0.4	5		0.454545	3.66667	2.5	2.28571
2	0	3	4		2.5	1.9375	1	3.5		2	2.4	3	6
1	1	4	5		3.88889	3.47368	1.66667	3.16667		1.30769	11	1	5
1	1	1	7		0.5	5.28571	0.333333	3		2.5	4.5	2	2.6
1.66667	0.375	1	0.5		2.33333	2.55556	1	2.09259		0.666667	1.9	5	1.5
1	0	1	3.5		2	3.5	4.4	0.681818		3.4	9	5	13
0	0.25	5	0.5		1.08333	2.5	4.5	2.47619		0.875	0.5	2	2
0	0	1	1		1.5	1.65217	3.25	1.5		35	7	3.33333	2.33333
0	5	1	0.5		1.07143	3	2.64286	3.75		1.33333	6	2.66667	3.4
3	0	1	2		0	2	1.25	7.33333		1	1.2	3.66667	8.5
0	4	2	0		1	2.2	3.5	29		1.5	8	3	1.375
0	0.666667	0	2.5		0	3.2	2	3.5		1.5	2.25	4.33333	10
1	1	1.5	15		0	1.92157	3	1		0.5	6	3.5	1
4	1.5	3	0.2		0	2.25	1.2	2.04		8	1.42857	9	3.33333
0.833333	0	0	3		0	1.04762	2.75	3.25		0.857143	1.4	2	2
0	0.666667	2	0.75		1	1.6129	2	3		10	2	1	4
0.333333	1	3	2		2.57143	0.755556	1	4.5		3	8	1.44444	2
0	1	1	2		0.714286	1.4	2.75	7		0.571429	6	2	8.33333
1	1	1	0.25		1.75	2.5	4.5	1.66667		0.375	1.5	4	2.2
0	1.33333	3	0.8		1.4	1.5	3	3.5		2	1.5	10	1
3	1	1	1		6.5	2.5	1	2		0.6	0.5	3	2.5
2	0	6	0.5		1.375	3.23077	7	7.5		0.333333	1	1	2
1	2	7	3		1.28571	2.14286	0	6		1.5	2	5.33333	2.5
1	3	0	2		2.70588	1.53333	0.833333	7		1	1	5	3.25
2	2	4	0.5		3.13333	3.2	1	0.75		0.25	1	3	1
3	10	2	0.5		1.375	2.28	2.81818	2.25		0.6	1.46154	3	3
2	2.2	0	3.85714		2	2.23529	0.5	3.8		0.5	0.5	1.16667	3.33333
0	0.5	0	2		1	1.22222	2.5	1.21739		1.66667	0.571429	2.5	1.5
0	4	1	3		3	1.7	1.7	1.91667		1	2.71429	3.66667	10
4	1	2	1.25		2.57143	0.5	0.5	2.5		1	5	6.33333	8
2	0	0	4		2.33333	3.4	2.25	1.27273		3.8	4.33333	1	2.66667
6	0	1	2		1.825	0.5	5.5	1.5		2.66667	1	2	0.666667
4	0.8	7	1.66667		0.5	1.66129	2.5	8		1.33333	1.4	3.25	1
2	2	0.333333	3		2.71429	0.857143	2	2		1.42857	0	4	6
5	0.5	2	1.4		5.25	21	2	1.5		1.66667	3.25	5	5.66667
1	0	0	2.25		2	2	0.333333	5.5		1.83333	1.75	4.5	2.66667
5	0.5	0	3		0.571429	5	1.33333	6.5		0.75	1.30769	1.5	3
1	1	2	0		2.22222	10	6	0.833333		2.5	2	5.33333	0.75
0	0	1.16667	2		2	1.54545	1.33333	1		1.57143	1.375	2	6.5
0.666667	0	0	3		3.875	0.5	4	2		1.42857	1.6	3.5	5.16667
0.5	0	0	0.5		0.5	3.66667	5.5	6		1	2.5	2	1.84615
0	0	2	1		2	2.05556	4.6	0		0.8	0.272727	4	6.5
0	1	1	3.5		1	15.6667	4.5	1		0.75	0.5625	4	2.625
2	1	0	0.666667		5.38462	1.66667	1.16667	1		0.666667	0.75	2.75	4.375
2.33333	1	0	3		5.75	2.8	8	1.9		8	0.571429	8	27
1.5	0	4	0		8.75	2.85714	5.6	0.854546		7	0.357143	8	3
1	0.5	6	0.333333		1.5	3.8	1	0.333333		1.5625	0	0	3.71428
0	2	1	2		7.5	11	0	0.916667		2	5	1	4.66667
0	0	1	1		0	2.1875	3	1.55556		12	0	1	5
0	0	2	5		1	2.14286	2.42857	0.735294		4.5	7	4	2.25
2	0	0	3		0.5	7.25	1.7027	0.5		3.33333	0	1.66667	1.64706
3	1.33333	1	1		0.307692	4.28571	2.46667	3		5	2	2	2.66667
1	0	2	2.33333		1.25	1.8	1.2	2		10	2.5	4	37
0.666667	2	0	3.5		2.18182	4	1.53125	1.5		0.857143	4	8	4
1	0.75	0	1		1.64	2.5	0.72	1		1.66667	0	2.33333	8.5
0	2.33333	1	0		2	6.125	1.48649	8		0	1.66667	2	3.5
2	0	3	1.6		3.58333	3.28572	1.61538	0		2.1	2.66667	5	7.5
1	3	0	2.5		0.333333	4.45	3.5	2.5		1.5	1.57143	1	4.14286
1	1	0	1		3	3.21429	1.42857	9.75		7	0.785714	1	13
1	1	0	6		1.4	5	2.5	10		5.33333	0.6	10	4.5
1	0.5	1.5	1		2.90909	7.66667	2	2.72727		1.11111	4	3.5	12
1.5	1	2	4		0	4	1.7	10		0.714286	0	6	7
0.666667	0	0	1		2.3	3	1.45455	4.81818		0.55	0.666667	1.28571	1.85714
1	3	2	0.75		2.8	3.4	2.83333	4.1		0.142857	2.75	0.714286	2.45
1	2.5	1	0		4	4.375	1.23809	5.81818		1.08333	2.25	1.38095	2
1.11111	1.5	0	7		1.83333	2.625	1.26087	2.29032		0.428571	1.33333	6	3.75
1.66667	0	0	3		1.91667	4.22222	2.75	4		0.666667	1.75	6	5.75
1.8	1	5	3		2.5	4.66667	1.66667	3.77778		0.75	8	1	3
1	4.5	0	2.5		1.61111	1.35294	1.44	2.4		0	1.66667	1.13333	17.5
0	0.666667	0	2.5		3.07692	1.5	1.41463	5.25		0	0	0.875	1.15385
3	2.5	0	2		1.875	0.555556	4.33333	2.85714		1.5	2.33333	1.25	3.77778
0	0	3	2		0.5	3	2.14286	2.65625		0.5	7	1.8	1.5
4	3.5	0	3		2.8125	0	2.0625	1.9		0.384615	1	0.666667	3.72727
0	0.5	0	7		0.947368	1.55172	1.58333	3.85714		2	0.333333	0.8	2.9
0	1	6	3.5		2.05556	2.92857	1.59091	4.44444		4	1.625	1.25	3.4
2	2	1	2		2.68571	3.55556	1.52381	3.66667		0.375	2	0	2.11111
0	0.833333	1	1.33333		4	8.5	2	3.47059		0	0.5	1.75	10
1	3	4.66667	1.33333		4.5	2.5	1.15789	3.04167		0	2.14286	0.916667	2.04
1	2	11	1		4.66667	9	1.5	3.16667		5	3.33333	1.5	2.75758
2	0	9	0		1.22222	6.25	1.13636	3.06061		2.83333	1.33333	2	1.75
0	0.2	1	0.666667		2.8	2.75	1.69231	2.75		3.5	0.333333	13	1
1	2	2	7		2.2	17.5	1.375	2.41176		3.25	3	1.625	3.0625
0.5	0	1.5	1.5		1	2.66667	1.90476	2.51852		0.956522	2.5	12	2.07692
1	2	4.5	4		1.88889	3	2.83333	3.5		3.5	1.16667	4.25	1.06667
0	2	3	6		2.4	3.53333	1.22222	2.94118		2.33333	0.4	1	1.72727
0	2.5	6	4.25		0.5	2.71429	1.5	3		6	0.333333	4.75	2.2
0	3	4	5		1.54167	2.8	2.27778	3.66667		2.46429	3.66667	1.33333	2.92308
0	2	4	2		0.5	9	1.26087	4		2.23077	3	3.625	2
1	2	1.83333	2		1.18182	1.2	1.18182	2.12121		2.625	1.4	3.625	2.44444
0	0	0	2		1.1	1.5	1.52381	1.43478		4	0.8	3.25	7.66667
0	0.5	0	7		1.13725	4.5	2.55	2.40909		10.5	0	1.66667	2.19231
0	2	0	2		0.393443	15	1.71429	1.53333		2	1.25	2	1.625
0	3	1	3.5		1.96667	4	1.63636	4.44444		3.8	0.166667	2.28571	1.5
0	3.5	2	5		1.36111	6.5	1.47826	2.875		1.25	2	2.4	1.91667
0	1	0	1.33333		1.4	10.5	2.2	2.53333		4	1.28571	5.33333	2.025
0	5	1	8		1.93548	9.8	1.75	1.89286		6.5	2.25	1	1.08333
0	3.5	1	3		1.34483	1.14286	1.09091	3.29032		16	0.2	0.5	1.14286
0.666667	1.5	1	0.5		1.52941	3	1.6875	2.61538		5.75	1	1.11111	1.54054
2	10.5	2	4		0.615385	0.111111	1.4375	2.16667		7	0	1.11111	1.22222
1	3	0	3.625		1.2	2	1.68182	3.44828		8	0	1	1.59091
1	0.5	1	2		0.571429	10.5	1.15789	2.05		12	0.5	1.57143	1.94444
0	2	1.33333	1.6		1	4.16667	1.5	1.84615		1.57143	0	2.08333	1.41176
0	2	0	5.5		1.14286	4.25	1.65217	3.15		1.2	0.5	2	1.6
2.4	5	0.5	2.25		0.736842	8	1.70833	2.92308		1	0.4	1	1.76471
8	3	3	7		6	2.66667	3.66667	2.83333		5.2	2	1.4	4
1.66667	7	1	7		1.5	3.91667	0.833333	2		1	1.4	2	1.14286
2	5	0	3.16667		0	3	1.5	2.53846		3.55556	3	2.25	0.976744
7.5	3	1	0		0	3.7	1	6.14286		1.8	0	1.66667	1.29167
1	5	0	10		1	4	1.26667	2.7		2.66667	0.555556	1.3	1.57143
3	14	0	1.4		0.8	5.33333	1.23077	2.90909		5.375	0.333333	1.75	1
4	2.33333	0	2		1.5	4.90909	2.69231	2.33333		1.6	0	0.25	1.4
2	3	1	1.33333		1	4.33333	2	2.84		0.961539	0.142857	1.16667	4.125
1.15385	5	1	2.5		1.38889	4.125	1.59091	3.5625		1.375	0.454545	2	2.08333
4.33333	2	0	1		2.27273	5	1.47619	2.1		2	0.142857	2.25	0.909091
2.25	2	7	1.33333		1.6	4.83333	1.35714	2.52632		0.666667	2	2.75	1.65517
3	2	6	3		2.35714	2.4375	1.1	1.81818		0.333333	0.285714	1	13
4	0	0	3		1.66667	4.66667	1.42857	1.95238		1	0	4.66667	2.28571
2.33333	0	3	1		0.4	2.66667	1.94737	1.96429		2	1.42857	4	1
0	4.5	0	3		1	3.63636	2.21429	2.2		4	2.33333	2	1.38889
0	1	1	5		1.1875	8	2.54546	2.34211		7	0.444444	3.2	1.90909
0	3	4.5	0.666667		2.09091	5.5	1.2	2.11111		2.25	0.4	6.66667	7
0	0	2	6		1.55556	1	1.5	1.34615		2	1.5	6	1.4
0	0	3	3.4		1.77273	0.5	0.962963	2.38095		1.6	1.2	17.5	1.3
0	1	0	3		0	7.14286	1.25	2.12121		0.944445	3.5	3	2
0	0	3	2.5		0	3.3	1.75	2.44444		3.5	2.33333	5	0.25
0	0	5	3		1	12	1.22222	2.95238		1.86667	2.33333	5.14286	1.5
1	0	2	0		1.13044	0	2.625	2.55		1.03704	0.1	1.5	0.846154
1	0	1	1.25		0.857143	4.76471	1.7	7.90909		2.38462	1	4	2
0	2	5	0		1.375	1.8	1.27273	2.46667		1.33333	3	0.5	0.5
0	1	3	0.5		0.25	6.2	1.125	2.33333		1.4375	1.5	4.25	2.09091
0	0.2	5.5	5		0	1.63636	1.8	4.2		2.5	0.2	7.5	2.09524
2	0	2	1		0	34	3	2.58824		10	0	5	2.27273
0	1	0	2		0	0	1	2.22222		1.21875	0	1	1.56522
0.333333	6	0	1		0	0.428571	0.666667	2.64706		1.42857	0	10.5	3
0	1	3	0.833333		0	3.71428	2	2.26923		3	0	2.27273	2.82353
1	6.5	2	3		0.285714	1.65	4	3.6		4	0	1.8	2.08333
0	7	1	1		0	0	8.5	1.48718		1.6	1	4.25	1.53333
0	3.5	1	10		3	0	12	2.95238		1	1	7	2.23809
1	7	1	2		0	1.90625	6.71429	3.5		1.8	1	2.5	1.84615
0	0	1	9		0.333333	2.42857	17.5	2.66667		2.2	0.666667	2.5	1.90909
0	0	2	3		0	1.16667	8.4	6.42857		2	0.5	0.666667	1.375
0	10	5	3.5		2	5.2	7.33333	4.5		1.71429	2	3	1.47059
0	0	1.33333	3		2.41667	5	9	2.4375		2	1.75	5.66667	1.35
1	3.5	0	4.66667		1.41379	0	14	2.51724		2	1	6.5	1.08
0.5	2	2	12		2.25	23	5.5	3.45455		2.09091	1.875	2	2.33333
1	0	0.5	3.66667		0.952381	1	12	3.5		2	1.75	3	1.33333
1	2	5	5.33333		0	0	35	0.833333		1.88889	2	1.375	0.75
0.5	0	0	3		1	1	1	5.66667		1.77778	2.83333	4.4	1.33333
0	0	0	2.75		0	0.25	14.3333	2.75		3	0.5	1.1	1.84375
0	1.5	5	5.5		1.25	0.5	1.5	2.2381		3.66667	1.125	1.27273	1.55556
0	2	4	4		0.2	5	1	3.57895		2.63636	2	1	1.5
0	0	3	7		0	5	2	3.16667		1.1	3	1.66667	1.22727
0.4	0.75	0	4		0.6	0.5	3	2		1.8	1.2	2	2.73333
0	0	3	5		0	0	0.333333	2		9.5	1.5	1.5	6.66667
0	2	0.666667	3		1.33333	0	0	2.42857		2.5	3.75	0.6	4
4	0	1.5	7		0	0	1.75	2.11538		10	1.375	1.6	1.0625
1	1.5	2	4.5		0.666667	0	2	2.1		1.06667	3	1.15789	1.22857
0	1	2	3		0	14	1.5	2		0.7	1.22222	3.5	1.55556
0	0	3	8		0	5.66667	2	1.875		1.66667	1	2.66667	4
0.25	0	4	3		0.5	3.25	1	1.2		4	0.25	5	1.25
2	2	9	1.5		0.5	3.88889	7.33333	3.25		3	1.5	2.33333	2.27778
0	1	0	5		0.25	3.30769	2.75	6.63636		1	2	3	9.5
0	0.333333	0	0		1	2.77778	11	2.60606		3.5	2	2.54546	8.5
0	0	2	1.28571		0.166667	4.6	3	2.33333		1	2.33333	3.5	15
1	1.16667	2	2.16667		0.090909	2.5	4	3.28571		0	1.5	2.66667	5
0	1	2	2.25		0	1.6	5	2.61538		1.5	4	2.625	1.5
0	0.5	1	1.66667		1.22222	0.875	3.5	2.81818		1.33333	0	1.8	1.8
0	1	0	4		0.3125	6	4	6.4		1.5	0.555556	3.33333	3.83333
0	0	1	4		1.3125	5.2	8	3.06667		0	0.5	9	2.14286
0	0	20	2		1.83333	2	4.5	5.27273		0.166667	1	6	1.9375
0	0	1.5	2.375		2.4	3.75	0.666667	2.88889		2	1	4	3.66667
0	1	1	0.8		2.75	0	8.75	2		1	1.66667	1	5.2
0	3	5	3		0.931034	0.666667	25	1		0.4	1	1.4	4.25
0	0.5	3	0.727273		0.733333	0	9.16667	2.75		3	4.66667	6	1.88889
0	0	2	5.33333		0.75	0	8	2.25		0.666667	0.25	3	1.63636
0	1	7	0.5		5.33333	5.9	1.16667	2.30769		0.8	0.615385	1.5	4.25
0	0	1	2.33333		1.09524	5	8.28572	3		2	1.66667	1.5	2
1	0	1	1.75		1.2	2.66667	11	6.33333		1.25	1	4	2.13333
1	1	2	7		1.04	3.33333	13.5	2.16667		0.695652	1.75	2.8	1.17647
1	1.25	1	3.375		0.714286	1.2	7.66667	4		6.5	5	1	6.5
0	0	4	2.8		1.5	6.66667	9.5	3		2.2	1	2	1.8
0	2.75	0	10		0.777778	0	1	5		2.25	0.888889	2.33333	1.95
0	0.5	0	5		1.76471	8.66667	1.66667	1.40909		1.5	0.5	2.84615	1.25
0	1	0	2.5		1	0	3.5	2		1.375	0.714286	2	2.46154
1	0	0	16		1.5	0.5	2.5	4		1.08333	0.2	2.5	2.75
0	1.25	0	2.86667		1.16667	0	2	4.25		2.66667	0.166667	4	3.66667
2	0	4	5		1.09091	1.5	1.5	1		1.14286	5	6.4	2
0.166667	1	2	2.5		1	4.66667	7	10		2	0	4.5	1.02778
1	0.5	0	6		1.44118	1	16	2.5		2.3	1	4.25	0.615385
0	3	0	11		0.571429	2.22222	2	12		1	2.2	5.2	1.11111
0	4.16667	1	6		1.19048	0.833333	1	1.2		1.77778	0.666667	1	1.42857
0	3.5	0	16		1.66667	1	1	3		2.75	0.6	1.625	1.5
2	1	1	1.5		1.17647	5	0.75	20		9	0.5	5	1.07692
0	1.5	0	9		0.774193	1	1	4.15385		1.77778	1.375	2	1.71429
0	2	2	3.33333		0.375	3	0.5	9.75		5.5	0.75	0	0.8
0	0	0	1		1.83333	1.25	1	2.91667		1	0.75	3.66667	1
0.333333	2	0	5.33333		0.882353	2	0.333333	16		1.28571	0.5	0.666667	1.55172
0.5	0	2	11		1.11111	0.666667	1.66667	8		2	0.733333	2	0.941177
0.2	2	1	3		0.933333	4	6	4.33333		0.647059	0	2.125	1
0	2	1	4		1.29412	3.5	23.5	2.1		0.666667	2	3	1.18919
0	1.66667	1	2.09091		1.36364	8.33333	5.8	9.33333		2	0.333333	0.5	1.13333
0	1.33333	0	7.5		0.230769	3.83333	1.16667	3.65		1.5	0.5	2.5	1.35
0	2.25	0	8.5		1.25	3.5	0	4.30769		1.14286	4.5	1.75	1.3
0	2	1	3.75		1.66667	0.166667	1.5	2.5625		0.9375	1.5	2	2.14286
0	1	2	5		6.5	0	4	8		0.642857	0	3	1.86667
2	0	0	12.3333		4.5	0.333333	1	4.66667		1.83333	3	2.5	1.4
0.5	9	0	3		0	0	1	3.6		1	1.5	1.66667	1
0	0	0	7		0.5	0.666667	0	1.90909		1.25	1	2	1.73333
1	0	0	3		0	1	0	5.5		1.4	0	2.63636	1.78571
1	3	0	9		0.875	1	5	4.63636		3	3.5	0.5	0.870968
0	1	0	13.5		0	3.07143	2	7.5		2	0.5	0.8	1.24242
0	7	2	3		1.16667	5.4	0.5	8		6	0.75	1.66667	19
0	3	1	2.28571		0.5	2.4	1.66667	11		0.285714	1.25	4	1.13636
1	0	0	5.33333		0.333333	3	2.2	11		0.571429	7	1	1.5
0	2	0	13.5		1	2.76923	1.45833	1		0.75	2	1.25	0.888889
0	2	1.33333	15		0	15.6667	2.25	2.41667		0.333333	0.166667	3.66667	1.46512
0.090909	0	0	9		1.2	2.66667	3.25	4		1.25	0	2	3
0	0	0	4.5		1.5	5	2	0.714286		0.75	1	4	2.125
2	1.33333	0	10		1.8	2.5	1	1.6		1.5	0	1.75	2.77778
3	0	2	3.33333		0	10	4	2.86667		1	0.142857	4	0.828571
0	0	0	15		0.8	2.22222	1.75	7		1.6	1	1	1.33333
1.5	1.33333	2	7		1.3	4.25	2.75	1.19048		1.75	0.5	5.5	1.42857
0	1	0	5		0	3.6	1.5	2.35714		1	0	1.33333	0.955555
0.333333	0.5	1	1.25		0	0.875	2.41667	29.5		3.5	1	0	0.4375
1	0	0	5		0	11	3	1		1	0.428571	1	1.375
1	0	6	2		0	4.33333	1.6	4.33333		1.8	0.333333	1	0.846154
1	0.666667	2	2		2	4.44444	1.20833	1		1	2	2	1.45
1	0	0	3.5		2	5.2	2.4	1.5		1	1.125	2	1.0625
0	0	2	0		2.13333	1	1.65217	0.5		1.28571	2	0	0.923077
0	1	0	3.2		1.375	0.375	2	2		2.28571	0.875	2	1.08
0	2	2	4		0	1.71429	4	5.2		2.1	1.8	5	0.866667
0	2	1	2		4.8	2	2.3	9		3.5	1.75	2.66667	1
1	0.5	0	4		4.75	4	13	4		1.78571	1.33333	3	0.46875
1	1	1	2.5		0.804878	0.5	0.625	6		1.57143	1.8	8	0.714286
0	0	0.5	8.5		0.2	2.875	5.5	5.75		1.55556	5	2	1.3
0	1.33333	1.33333	15.5		1.66667	0.5	3.55556	5.5		1.625	1.33333	2	0.428572
6	2	0	3		1.76471	1.45455	4.57143	1		7.75	0.777778	7	3
1	1	1	1		0	1.4	4.44444	3		3.6	2	7	2
0.666667	0	1	3.85714		2.19355	2.2	3.6875	2		3.5	0.142857	1.5	0.952381
0	0.6	1	9		1.66667	1.21429	1.88889	3		1.9	4.25	1	1.5
1.5	2	0.5	3.5		1.68182	1.51852	2.66667	4		7	0.714286	2.5	1.15
0.125	0	0	9		4.16667	3	0.666667	5		3.83333	11	6.5	1.3
1.2	1	2	9		8	1.4375	2	2.38462		1.5	1	2.4	1.9
0.75	1	6	11		4.09091	1.15	18	37		1.66667	2	6	2.375
3	0	4	14		1.33333	1.14286	3.66667	7.77778		2.5	1.5	2	0.740741
1	1.14286	6	3		2.33333	1.86667	4	5.95455		8.5	2.27273	1	1.125
0	1	2	5		5.66667	1.77273	2	5.8		4.75	1.71429	1.25	1
0	3	1.5	11.3333		2	0.666667	1	72		9	1.5	4	1.04348
0	4	6	1.8		2.10526	0.25	3	6		3.63636	1	4.5	0.916667
0	1	1	8		2.02326	0.666667	1.66667	7.5		2.5	1.6	1.33333	1.44444
0	2	2	1.5		0	3	2	5.5		1.38462	1	2	3.57143
0	5	6.5	2.33333		4.33333	0	1	20		1.28571	2.5	6	1.09091
0	0	2	1		3	3.25	1.25	4.0625		1.15385	5	2	6.5
0	2	1	2.5		1	1.5	1	2.5		6	1	2.5	3
1	1	2.5	2		0	2.8	2.5	2		3	0.333333	2.5	1.8
1	1.5	0.857143	2.5		0	5.90909	1	2.25		7	0.25	10	1.54545
0.5	1	5	4		3.5	1.2	0.5	3.42857		2.28572	1	4.66667	1.5
2	1	1.85714	1.66667		1	2	11	2.41176		1.5	6	0.25	13
2	0.5	0.2	1.5		0.5	1.5	7	1		1.16667	0	6	2.22222
1	0	13	5		4	1.79167	5	3.52174		3.5	0.25	3.75	1.15385
0	1	12	1		0	2	3.2	1		0.777778	0.4	19	1.14706
6	1	4	1		1	5	4.5	3.86667		1.25	2	1	1.30769
3	0.5	5	1		4.5	0.888889	5.33333	3.66667		3.66667	1.14286	1.57143	1.43333
1	3	3	5		0.5	4	2.66667	3.04		1.27027	2	11	2.59091
1	0	2	2		0	8	9.6	2.10526		1.57143	0.714286	5	0.5
0	3	9	2		0	3	10	2.36111		1	2	1	2.3125
0	2	4	5		6	4.82353	5.8	4		1.5	1.15385	2.5	1.1875
0.833333	1	3.4	2		0.5	0.75	10	7.5		1	0.857143	1.66667	1.55
0	0	4	3		1	1	4.28571	2.57692		1.625	0.875	2.5625	2.55556
0	0	2	8		2.2	1.42857	5.4	5.75		1.42857	1	6	3
0	1	2.5	1.625		0	2.625	2.45	4.5		1.66667	0.666667	2	0.84375
1.33333	2	1.33333	1		0.5	0	3.85	1.525		3	1.7	8.5	1.8
0.666667	2	4.5	4		0	0	2.42857	3		2.66667	0.304348	4.5	1
0.285714	1	0	1		1	1.88235	8.75	1.8718		5	1.10526	3	0.909091
0	0	0	4		2	0.444444	2.14286	2.15385		1.5	0.625	2.25	0.952381
1.5	0.5	6	2.2		1.66667	0.285714	3.33333	3.5		1.57143	0.705882	2.77778	4.6
0	1	0	5.33333		0.7	6	4	2.15385		1.72727	0	10	1.54545
0	0	3	1.66667		0	1.8	3.25	3.4		1	0.5	3.33333	2.04348
0	0	0	1		0.5	0	2.4	12		1.75	1.4	3	1.69444
0	0	1	4		1.25	1	1	4		1.5	1.33333	13	1.52381
0	0.5	1.5	5		3.33333	0	0.666667	7.125		0.842105	2.75	4.66667	1.34483
0	0.5	0.333333	5		4	1.14286	1.8	4.57143		1.71429	1	1.4	1.71429
0	0	1	2		5.33333	1.8	0.5	16		0.714286	1.33333	1.5	1.075
0	1	0.5	8		2	1.35714	1	1.66667		1.33333	3.25	1.83333	1.33333
0	0.5	0	1		0.5	0.5	4.5	2.875		1.375	2.25	12	1.72727
0.25	0	2	0		9	0.916667	3	1.42857		4	1.90909	6	0.613636
1	0.5	0	2		0	2.06667	1	6.5		1.72727	1.25	3.28571	1
2	0	0.5	2.83333		0	0.941177	0.5	1.91489		1.5	1.75	2.33333	1.04651
0	1	0	2		2	1.06667	1.2	2.47619		2	0.5	2	0.75
1	1	1	15		1	0.583333	3	2.83784		0.888889	1	2	1.55556
0	1	0	2		0	1.16667	2	0		2	0.5	2.83333	5.5
0.333333	0	1	2.28571		4	5	0.6	3.66667		0.2	0.75	12	3.5
0	0.5	0	1		0.2	4.16667	3	2		0.2	2	3.16667	6
0	1	1	7		0.5	1	0.75	4.6		0	0.272727	2.33333	2.5
0	0	0.5	17		0	8.28571	1.42857	14		0.25	1.2	3	1.5
9.5	0	0	0		0.5	0.8	10	2		2	3.33333	0.75	1.78947
2	0	0	1		1	1.33333	5.66667	2		1.25	2.83333	1.5	2.32143
1.90909	0	0	6		0.5	0.625	1	0		1.6	4	1.25	1.21053
3.9	0	2	4		3.5	1	7	7		1.33333	2	3	1.5
3.5	3	1	11		2	4	2	1.33333		1	1.83333	3	0.964286
8.5	0	1.42857	4		2	2.5	4	0		1	1.75	1.6	1.09091
3.1	0.5	1	4		0	0.125	6	1.5		1.875	0.8	2.5	1.5
14	1	2	0		0	0.25	2	0.833333		1.33333	4	8	2.46667
6.5	0	1	4.33333		0.25	2.68421	1.5	2.36842		3	1	2	1.20588
3.28571	1	1	3.28571		1.72727	3.9	1	1.27273		4.25	1.08333	7	2.08333
1.33333	4	0.75	12		0.666667	1.81818	1.71429	1.80769		0.875	1.14286	2	1
9	1.5	1	12		0	4.625	3.5	1.32		1.14286	1	5.5	0.428571
2.33333	1.33333	1	19		0	1.45161	3.33333	2.85714		1.06667	2.33333	7.5	1.78261
5	0	1	6		0	2.375	3.44444	1.48649		1	1.29412	1	0.80303
2.5	0.25	0	3		0	2.57895	10.25	1.5		0.285714	2	1	0.933333
10.5	0	0	3		0	2.09091	2.91667	1.35714		0.263158	1	8	1.08333
2.09091	0	3	9.5		0	7.6	1.5	1.41379		0.875	2.75	3	2
2.25	0	3	8		0	4.625	1.33333	1.05556		0.611111	0.833333	1.8	1.66667
4.85714	0	1	10		1	3.14286	3	2.07143		0.826087	0.72	3.5	1.16667
1.63636	1	0	6		0.5	3.5	2.75	5		0.4	1	1.88889	0.875
1.8	0.5	0	2		0.5	7.2	9	2.52174		0.5	0.75	0.5	1.1
11	5	1	2.5		0.111111	2.54546	5.33333	1.49231		0.285714	1	1.5	3
0.428571	1	0	2.25		1.41667	2.5	13.5	1.27586		1.5	1.5	1	0.795454
1	0.5	0.5	14		4.5	3.16667	1.8	1.54546		0	1.27273	1.85714	0.804348
3	0	0	5		0.285714	2.57143	6.5	1.33333		0.2	1	0.75	0.75
1	1	0	5.83333		0	8.5	2.92857	1.08163		0.666667	1.83333	1	0.4
3	0.666667	0	10		0	4.0625	5.66667	1.02439		1	1.6	4	0.56
2.61538	1	5	2.5		0.2	3.42857	2.63158	3		1	2.66667	1.5	0.428572
3	9	1.33333	2		0	2.67857	8	2.05556		0.5	0	2	3.66667
4.9	1	1	0		0.142857	2.875	15	2.17857		1	1.5	4	0.8125
2.25	1	5	3		1.28571	3.22222	4.57143	1.5		5	1	6.5	0.617647
2.90909	7	4	0		1	3.4	6.5	1		0.5	7	2.5	0.52381
2.7	1	0	1		0	3.27273	13	2.84		0.285714	0	3	0.78125
8.4	0	4	4		2	2.57143	3.5	2.45833		0.733333	0.25	15	1.42857
2.90909	1	2	2		0	1.88235	7.71429	6		1	0.75	3.5	1.2
2.66667	0	0	2		0.5	2.30769	6	2.27273		3	2	1	1
2	1	0	1		1	1.76923	3.4	1.09091		3	3	2	1
2	1	1	2.2		0	2.2	4	6.6		1	3.5	2.5	1.03968
9.25	0	0	2		0.333333	4.2	4.83333	1.72414		1	0.5	3	0.869565
3.33333	0	0	5		0.230769	2.22222	4.44444	1.32468		1	2.5	4	0.57377
3.5	0.5	0.5	1		0	0.571429	5.66667	1.71429		0.666667	3	0	1.27273
4	2.5	0	4		0.333333	2.91667	2.5	3.27273		0.5	3	2	1.42857
10	1	1	1.11111		0	2.6	6.25	0.75		1.66667	1	1	1.21053
8	0.285714	1	1		0.411765	3.75	3.4	0.666667		0.588235	0.25	7	1.11111
4	1	1	6.33333		0	2.42857	3.25	1.44737		1.9	0.6	2.25	1.23077
4.66667	1	1	0		2	7.25	7	1.28205		1.75	0	1.5	1.25
3	2	1	0.5		2	2	3	2.11111		0.416667	0.5	1.33333	0.967742
4.25	0	0	1.25		0	2.5	14	2.15625		4	0	3.5	0.758621
3	0.666667	2	3.33333		0.222222	1.5	2	2.25		0.875	1	1.66667	0.625
3	0	3	9		0.5	2.72727	9	1.93333		0.571429	3.5	4	0.772727
4.625	2	1	0.5		0.5	1.05	3.35714	3		1	0.166667	1.5	1.75
3	0	1	1.16667		0.166667	1.08333	3.25	2.83333		1.5	1	2.66667	0.454546
2.33333	7	0	1.28571		0.333333	2.25	2	2.0303		0.5	0	3	0.733333
11	3	0	1.4		0	1.11765	4.4	1.85714		1.66667	2	0.5	0.785714
1.83333	0.727273	6	2.5		0.5	0.666667	5.2	1.875		0.545455	0	5	0.65625
1.64286	10	1	2.6		1	5	3.44444	5.83333		1.5	0	1	1.23809
2.77273	0	5	2.125		0	0.7	3.16667	0.9375		1.25	1	3	1.64286
3	1	1	1.66667		0	4.25	4.38095	0.636364		0.833333	1.625	1	0.576923
1	2	0	0.666667		0.325	1.3	2.15385	1.3125		5	0.75	3.5	0.578947
1.5	2	3	1		0	0	2.84615	1.33333		1	1.75	4.5	0.910714
15	0.75	3	0.75		0.4	2	5.5	1.08824		3	0.666667	3	0.8
1	0.666667	2	0.5		1	0.666667	6.5	3.42857		10	0	1.75	0.933333
0	0.5	0	5		0.3125	2.1	9	2.41667		1	4	4	6.66667
2	1	3	8		0.333333	0.666667	0	0.416667		1.4	0	0	1.88
8	2	5	5.5		0.448276	0	0	2.33333		2.16667	1	1.16667	1.5
0	10	5	0.2		0.592593	1.4	2	1.35849		2.375	2	0.5	2.75
0	0	2	3.33333		0.421053	5.6	9	2.43243		1.1	0.333333	0.5	2.48276
0	2	1.5	1		2	2.75	0	8.875		2.6	7	1.66667	3
0	1	2	4.33333		0.714286	2.75	0	4.22222		8	1.25	3	1.06897
1	1	3	1		1	5	11.3333	1.75		5	0	4	1.42105
2	0	0.5	1.25		0.285714	1.63636	7	6.75		2.33333	0.333333	6	2.8
0.5	0	0	4.66667		1	1.63636	2	0.941177		2.33333	0	3	2.33333
1	1	0	4		2.4	0.666667	3.5	1.575		4	1.5	5	5.66667
0	0	2	0.333333		0.8	1.75	3.33333	0.869048		10	0	2.25	1.5
0	1	0	3.6		0.333333	1.5	2	7		4.57143	1.90909	0.5	0.882353
0	0.5	0	5.5		1	2.8	2.5	1.8		2.25	0.888889	0.75	1.71429
2	0.666667	0	1		0.285714	3.4	8	2.21429		15	3	4.33333	6.33333
0.666667	0	0	2.33333		2.66667	3.16667	1	2.35714		1.14286	0.5	2.4	2.25
5	0.833333	0	2.2		0	2.22222	3.5	4		2.33333	0.333333	3.5	3.14286
0	1	0	1.42857		1	4.66667	2.25	9		1.23077	0	4	8.66667
2	3	0	1.2		1	1.43478	4	26		2.125	1.5	7	4.25
0	1	0	1		0.142857	0.4	3	5		1	3.5	4	3.66667
0	4	0	6		0.5	2	3	5		2	1	4	2.66667
0	2	0	1.66667		2	2.66667	3	0		0.909091	0.625	2	4.5
3	3	0	2.33333		0	3.31579	2.5	7.66667		1.69231	3.33333	1	2.05882
1	0	3	1.36364		0	3.9	3.2	4		0.941177	0	3	1.35294
1	2.5	2	1.6		0.5	4.33333	2.2	6		2.4	0	3.66667	2.64706
0.333333	1	0.5	4.33333		1	5.33333	4.08333	7.66667		3	0.5	3.33333	1.85714
2	0	0	1.71429		0	2.10345	4.33333	3		0.833333	1	1	1.6
0	0	7	3.5		0	6.71429	3	1.23529		1.13333	1	3	1.73171
1	0.5	7	2		0.25	3.2	2	6.6		4.8	3	1	1.18605
0	0	1	1.75		0.25	3.66667	8	4.77778		2	1	3	1.86956
0	2	0	0.666667		0.2	5	1	6		1.5	1.33333	9	2.44444
3	2	1	1		1.2	1	1.2	5		2.28572	1.5	4	1.22
1	0	1	0		0.5	3.2	0	3.22727		2	1.25	1.5	1.15385
0	0	0	2		0.555556	1	3	1.25		1.5	1	3.5	1.61111
0.5	2	7	0.75		0	0	4	3.3		0.333333	1.5	0.2	2.08696
0	9	0.5	1.5		0	1.5	10	0.926829		6	4	1.5	1.35714
0	0	11	1		0.375	1.81818	2.84	1.125		2.5	0.25	2	1.56522
0	2	1	1.83333		0	8	2.12903	1.77778		1.83333	2	1	1.31035
0	2.5	1.5	3.66667		0	3.45455	3.71428	2.04348		0.818182	0.333333	1	5
1	1	4	2		0.285714	3.4	10.4286	1.41176		0.928571	0.75	3	2.79167
0	0	2	3		0	2.5	4	0.8		1.11111	1	1.5	2.5
0	0.5	2.33333	1		0	11.6667	1.74286	4.8		1	1	2.5	1.24242
1	0	0	3		0.111111	15	2.28571	11.3333		1	1.25	3	0.68421
0	0.333333	9	1.15385		0.125	3.6	2.53571	1		2.5	1.75	5	5.5
0	1	1.5	1.09091		0	7.2	2.40816	17		1	3.33333	5	1.33333
0	1	1	1.06667		0.142857	2.57143	2	0.8125		0.6	0.4	2.14286	2.04762
1	0	2	3.33333		0.666667	5	2.71429	1.66667		1.5	0.833333	4	1.25
0	0	0.5	2		0.4	11.25	5.1	4.72727		1.33333	0.4	3	1.71429
0.5	0	3	1.5		0.5	17	2.19048	2.47619		0.4	1	9	1.67568
3	0.25	0	0.666667		0	30	8.33333	3		1.66667	2	1.33333	1.51724
0	2	0	1.29167		0.666667	4.77778	3	3.54546		1.7	4	11	2.53846
0	3	1.5	0.75		0.388889	6	3.72727	2.80952		0.8	0	3	1.22727
0	0	4	1.9		0.814815	1.33333	5.10526	2.16667		1.2	1	2	1.77419
0	0	5	1.42857		0.625	5.14286	2.75	2.14815		1.64286	0	1	1.58065
1	1	6	1.83333		0.666667	0.875	5.33333	2.8125		2.25	1.33333	6	3.83333
0.142857	0.333333	2	1.16667		0.333333	7	2	1.84906		1.3913	0.5	2.75	1.37143
0	0	2	0.875		1.22727	5.6	16	4.78571		1.42105	0.6	1.14286	2.59375
1	0	5	1.875		0.75	33	1.75	0.75		0.947368	1	1.66667	1.73077
0	1	1.66667	2.5		0.666667	5.5	5	1.66667		0	2	2	2
0.5	0	2	1.5		0.266667	7	1	6.33333		2	0.5	1.33333	1.72727
0	0	2	0		0	6	7	0.954545		1.5	0.333333	1	2
0	2	0	0		0.5	13.6667	0	1.85714		3	0.666667	0.333333	3.16667
0	0.5	0	0		0.8	3.66667	4	2		0.285714	4	1	1.19048
1	0	1.71429	0		0.684211	3.5	1	2.07143		4	0.333333	1	1.24138
1	1	12	0		0.444445	6.5	3	1.22727		5	0	0.5	1.8
0	1	2	0.166667		0.571429	1.83333	0.75	1.5		1.25	1	1	2.125
0	0	3.5	0		0.111111	1	0.5	18		1	3	2.33333	3
1.5	0	2	0		0.526316	0	4	2.45455		1	1.33333	1.5	0.310345
1	0	4	0		2.26316	1.25	0	0.9		0	0.2	0.333333	0.526316
0	1	1	0.2		1.02632	3	3	1.36364		1	1	2	0.924243
1	0	4	0		0.666667	3.76923	1	2.22222		0.5	0.6	1.5	0.384615
0	0	2	0.25		0	5.6	3	2		0.25	1.33333	5	1.08571
0.5	0	2	0		0.8	9	0	2.74074		5	1.71429	2.33333	1.28
0	2	4	0.142857		1.30769	3.11538	17	1		1.5	9	1	0.564103
0	1	2	0.142857		0.235294	5.57143	8.5	3		0	2	4.33333	0.4
0	0	2	0		0	4.33333	13	1.42308		1.5	1	2	0.966667
1	0	0	0.5		0.125	1.4	17	0.071429		2	2.33333	1.75	0.935484
1	0	2	6		0.1	4	8	2.33333		0.25	1.11111	2.5	0.736842
0	0	1	0		0	9	3.5	1.1875		0.428571	1.25	4	0.366667
0	0	0	2.44444		1.29167	1.57143	3.5	2.6		0	0.5	1.5	1.21622
0	3	1	1.85714		0.142857	9.33333	24	5		1	0.5	0.5	1
1	0	0	2.1		0.333333	2	7.5	2.25		2	9	5	1
0	2	0	8.33333		0	6.5	11	3.27778		0	0.142857	1.2	0.611111
1	1	0	12		0	1.375	11.25	2.77778		0.142857	0.777778	4	0.925926
0	0	2	3.66667		0	1.35714	5	2.35714		0.6	1	1	1.13044
0.2	0	1	2.33333		0.4	1.42308	1	0.333333		1	9	3	1.83333
0	0	0	0		0	1.33333	2	1		0.5	0.5	3	1.875
0	2	0	0		0	5.57143	2	0.9		1	1.5	1	1.21053
0	1	1	1		0.851852	5.28571	4.8	1		0.857143	2.4	5	0.431818
0	0	6	0.333333		2	7	1.68182	3.09091		4	1.6	1.66667	0.076923
0.5	0	6	0.277778		0	2.375	3.11111	0.416667		6	4	4	2.11111
1	2.5	2	0.111111		0.785714	0.5	3.91667	3		7	2	3.5	1.41176
0	0.5	1	0.333333		0	2	4	1.15294		3	4	0	0.885246
0	2	1.5	0		1.875	0	5	0.944444		1.33333	0.4	1	0.666667
1	4	1	0		1.5625	1.88889	11.5	1.58696		5	1.125	3	0.689655
0	0.8	2	0.166667		0.090909	0.25	4	0.76087		5.5	2	1	0.511111
0	0	1	0		0.833333	1	10	1.08219		0.666667	2	1	2
0.5	2	0	2		1.8	0	3.57143	1.53333		1	0.555556	7	6
1	0	0	0		1.5	0.5	11	0.875		1	2.2	0.5	2.38889
0.666667	0	0	0.076923		0.333333	1.16667	3.16667	0.405405		1.66667	1.9	2	2.75
0	0	0	0		0.166667	3	3.1	0.153846		1	1.22222	9	1.18182
1	0.5	1	0.5		1.66667	0	3.8	1.66667		0.444444	1.42857	3	1.4
2	1	1	0.111111		1	1	2.09091	0.428571		1	2.66667	2	1.5
0.5	1.5	0.5	6		0.75	1.5	1.86956	0.852941		2	0.56	9	0.92
0	0	6	1.88235		0	0	3.54546	1.15625		0.666667	2	1	0.666667
0	1.5	2	1		0	0	3.21212	1.16667		0	1.8	1.33333	1.78571
0	1	0	1.66667		0	4.25	2.93333	0.787879		0.25	1.27273	0	1.57143
3	2.5	1	3		0	0.6	3.28572	1.9375		1	2.83333	3	1.14286
0.666667	3.5	3	3		1.5	1.83333	6.94737	1.01351		0.5	1.85714	1.5	5
0	0	4	4		0	2.5	2.64286	1.33333		0	4	1.66667	0.666667
1	0	1	6		0.875	1.66667	3.83333	2.75		6	3.5	0.666667	0.882353
1.5	0	0	4.5		0.5	1.5	2.95556	1.2963		1	0.65	1	0.8125
0.4	0.666667	1	0.125		0.25	0.166667	3.375	1.17647		0	1.31035	3	0.98
1	0.333333	6	3		1.4	2.33333	2.29508	0.866667		1	1.25806	2	0.971429
0	0	2	4.4		0.7	3.31818	3.2	1		0.5	3.83333	1.07692	1.7
2	0	2	4		0.5	1.375	2.63158	0.555556		0.5	1	9	1.18182
1	0.5	1	16		0	2	3.07017	0.909091		3	6	1.125	2.625
0	0	0	22		0	0.714286	4	0.935484		2	1.6	1.28571	1.34783
0	1	2.5	2.5		0	0.333333	11.3333	1.04478		1	8	1	0.857143
0.5	1	3	1		0	4	8.5	0.333333		0.666667	0	2.66667	4.25
3	0	1	0.5		1	3	7	0.901961		0	0.666667	23	1.63044
0	3.9	2	0.333333		0.4	2	4.57143	0.966667		0.3	3	2.66667	0.931818
0.333333	0	3	1		9	4.66667	5.29412	0.882353		0.333333	1.3	5	1.11628
0	0	1	7		0.2	5	5.13636	1.06522		0	2.14286	10	0.466667
0	1.66667	2	2.5		1	1	3	0.876712		0.25	2	4.5	0.638298
1.5	0	1	3		0	2	2.73333	1.35714		0	12	0.916667	1
1	10	2	1.5		0.2	1	4.57143	1.25806		0.25	0	1.72727	1.21875
0	1	1	1		0.909091	0	2.63158	2.5		0.571429	0.785714	1.28571	0.978261
1	1.66667	1	1.33333		0	0	3.7619	0.793104		0.181818	1.16667	1.625	0.964912
0	0	0	2.66667		0.2	0.333333	4.6	1.15152		0.2	0.833333	1.33333	1.5
1	1	0	0.833333		0.666667	1	4.19048	1.5		0	2.09091	1.83333	1.72727
1	2	0	0.833333		0	0	7	1.27143		0	2.66667	11	0.880952
1.5	2	0	1.72727		0	0	2.62963	0.72549		0	0	1.66667	0.590164
0.5	0	3	0.5		0	0	2.18519	1.48649		0	1.08333	3	0.92
0	1	0.333333	2.5		1	2.33333	3.73529	2.33333		0.75	1.125	1.8	1.76923
0	1	1	6		12	19	2	0.914286		1.5	1	0.666667	0.756757
2	0	1	0.888889		0	3.5	2.27586	0.753247		1	1	1.5	1
0	0	0	1.38889		0.25	0.5	2.89131	0.857143		0.714286	0.625	7	0.714286
0.5	0	1	2		0.583333	1	2.39024	1.30769		0	2.8	1.625	0.903226
0	0	0	0.833333		1	0	2.2	1.24		0.5	0.5	3.66667	1.10714
0	0	6	2		0	0.5	3.4	1.3		0	4.5	3	0.263158
0	0	7.5	2		0	2.6	2.35484	0.926829		0	0.777778	0.4	1.8
1	0	6	1.5		0	4	1.9	0.942308		0	0.4	1.44444	0.967213
0	0	3	0.5		3.42857	4.5	2.8	1.66667		0	1.42857	1.53333	1
1	0	9	1.66667		0	1.25	2.64286	1.16667		0	1.25	9	2.29412
0	0	7	5		1	0.666667	1.7027	0.814815		0	0.5	2.69231	2.125
1	0	0	1		0	0.5	3.04546	0.919192		0	1.4	3.2	2.42857
0	1	1	1.85714		0.5	0.5	4	1.14286		0.166667	1.75	1.05882	1.62745
3	0	1	1.5		0	0	2.875	0.558823		1.875	1.2	2.28571	3.28572
1	4	4	3.5		0	0	3.51111	1.1875		1	1.72727	1.25	1.22581
0	0	1	9		0.8	0.428571	2.45455	1.20833		0.666667	0.75	5	1.40741
1	0	1	4		0	2	2.17949	1.42857		2	1.75	4.66667	1.16667
1.66667	0	0	1.61539		0	1.08333	5.6	0.925		0.4	0.7	4.5	1.86364
0.5	0.5	3	1.28571		0.25	0	8	0.842105		0.5	1.33333	1.66667	1.82353
1	0	3	2.14286		1	0	4.57143	1.28571		1	2.42857	2.33333	3
0.5	0	0	1.66667		0	0	2	0.875		2	6	1.64286	1
0.333333	0	3	1.83333		1.08333	0.5	8.75	0.5		0.35	1.4	10	2.4
1	0	0	1.6		0.583333	1	3.0625	0.264151		0.181818	0.7	2	2.2
5	1	1	1.28571		0.4	0.666667	4.66667	1		1	1.5625	2.125	2.23529
2	0	7	0.8		0.5	0.8	2.04	1.03226		3	0.75	2.33333	7.875
0	0.5	1	2.66667		1	1.71429	12.5	1		0	1.53333	2.16667	0.736842
0	0	0	2.63636		0	2	4.1	1.72727		0.272727	0.709677	3.375	1.2
3	1	1	5		2	1.7	10	0.889908		3	0	0.888889	1.83333
5	0	6	3		3	1.26667	4.875	0.688312		0.25	1.47619	1.83871	1.875
9	0.333333	2.5	1.66667		1.85714	1.42857	2.75	0.434783		2.1	1.7	1.54546	0.770833
0	0	0	3.28572		1	1.22222	3.66667	1.21429		2	0.25	1.61539	0.464286
15	2	2	5.5		1.84615	11	5.5	1.13559		0.25	1.33333	2.85714	0.852941
11	0.666667	5	6.5		1.625	1.25	8	1.35294		0.15	1	1.54546	0.875
0	0	5	3.5		0.608696	0.538462	2.77778	1.375		0.285714	5	6.33333	1.47059
0	0.285714	1	4		1	1.25	5.41667	1.41667		0.375	1.08333	1.65217	3.5
0	0	2	1.92857		1.83333	1.17143	2.26316	0.3		0.857143	0	1.3	1.66667
1.5	1	0.3	2.11111		1.3	1.375	2.10345	0.84		8	2.5	1.84615	1
0	0	1	2.66667		0.5	1.28571	7	0.875		1.125	2	1.92308	1.14815
0.4	0.5	1	3		6	2.5	3.46154	1.16		8	1.63158	3.4	2.20833
0.714286	0.5	5	1.21429		2.6	4.3	3.5	0.740741		1.5	4.33333	4.66667	1.42308
0.2	0	1.33333	4.5		1.75	3.33333	4.15	1.04167		3.25	0.75	1	1.56667
0.545455	1	2	7		0.428571	1.22222	6.625	1		3.75	2	0.888889	2.57143
0	1	3	0.666667		1.625	0	4.2	1.1		1.90909	0.95	1.71429	0.333333
0	0.5	1	1		0	0.8	4	1.21053		7.33333	2.66667	3	2
0	0	4	1.36364		0	1	2.31818	3.28572		0.222222	1.57143	2.375	6.66667
1	0.5	8.5	5		0	0	4.25	0.2		0.615385	0.722222	1.44444	1.66667
0.666667	1	5	2		0.5	0	4.11111	1.52941		0	1.75	0.333333	1.275
4	1.5	1.5	1.26316		0.333333	3.5	4.09091	1.1		1.14286	3.75	1.875	1.66667
1.5	1	2.33333	1.85714		0	4	9.64286	0.709678		3.5	0.931035	1.375	2.77778
1	1	7	1.5		0	2.875	4.14286	0.533333		1	1.22222	0.8	1.71429
0	2.5	4	0		1	2	2.85714	0.901639		0.666667	0.785714	1.75	1.33333
1	0	3	2		0	0.428571	3	1.09524		1.11765	4	2	0.933333
1	0	4.11111	3		0.333333	1	0	0.761905		1.33333	1.5	1.18182	2.8
1	3	1	2.66667		3	4	11	0.820513		0	3	1	2.64706
0	0	1	6		5	0.428571	1	1.33333		0	2	2	3.5
0	2	3	12		2.81818	1.33333	2.66667	2.46154		0.071429	0.714286	3.66667	11
0.5	3	6	7.5		2	0	3.33333	1.64706		0.166667	1.33333	2.28571	1.375
0	1	1	0		0.333333	1.5	4	3.21739		0.25	1.09091	2.04762	4.33333
0	3	2	0		1	1.5	6	9.1		0	2.71429	1.6	0.944445
0.4	4	20	0		0	2.6	6.33333	3.375		0.888889	1.11765	1.78571	1.67857
1.33333	0	3	0		0.5	1.28571	5	1.25581		0	1.4	1.75	19
0.5	3	0	0.333333		0	1.4375	3	2.21739		0	3.33333	5.5	3.5
3	1.125	0	0		1.33333	1.6	6	1.17073		0.142857	1.14286	2	3.06452
0.25	4	0	0		4	2.1	2	2.17647		0	1.16667	7.66667	3.54546
1	4	1	0		1.95454	1.26316	3.6	2.75		0.0625	2.83333	1.09091	12
0.333333	1	0.333333	0		0	1.71429	3.5	1.15625		0	0.857143	1.66667	1.7027
0	0.222222	0.333333	3		1	1.5	0.333333	3.4		0	0.608696	1.3	1.23404
0.5	0	0	3		0	1.30769	7	1.50794		0	2	1.33333	0.545454
0.333333	0	0	4		0	2.09091	8	1.33333		0	1.77778	2.5	0.537313
2	1	1	2		0	1.25	2	1.29268		0.571429	4	6.5	1.25
1	0	0	5		0.8125	1	4	1.4		0	1.42857	4.08333	0.77551
2	6	0	6.5		0	1.82353	1.33333	1.79412		0.5	1.125	3	0.97619
1.14286	1.66667	0	11		1	4.25	1.5	1.80952		0.222222	1.6	6	4.36364
1	0.333333	0	5.5		0.571429	0.846154	1	1.12903		0.5	0.75	1.07143	1.5
1	0	0	7.5		1.5	1.16667	0	1.63044		0.75	2	2.22222	1
0	2	0	16		0.6	0.333333	1	0.884615		0.5	1.71429	2.5	6.5
0	0	2	1.33333		0	0	2.66667	1.25581		0.320755	0.7	2.5	3
3	1	0	1.66667		1	0.5	2	1.57895		0.4	1.625	2.66667	1.28571
0	7	4	1		0	1.5	1	3.9		0.5	1.58333	2	2
3	0	1	2.44444		1	2	0	2.09091		2	0.833333	1.9	1.4375
0	1	0	0.8		0	2.5	5.6	0.947368		1	1.1	1.66667	1.03846
0.5	0	0	1.85714		0	0	2	1.45455		0.727273	1.3125	1.85714	0.5
5	1.75	1	4.5		0.285714	3	23	1.47368		1.07143	0.230769	1.25	1.5
0	1	2	1.625		1.5	0.333333	3	1.04		0.75	0.857143	3.23077	1.375
1	1	1	4		0.6	1	12	2.59091		0.5	1.28571	1.66667	1.26923
0	0	2	0		0.222222	0.5	9	1.06061		0.625	0.875	1.18182	1.41176
1	1	0	4		0	0	4	1.71429		0.413793	1.08333	1	1.44444
5	1	0	5		0	1	2.44444	1.31818		1.16667	1.77778	2.22222	1.85714
4	1	1	8		0.75	2.57143	1.77778	2.5		0.6	0.875	3.25	5.71429
0	3	0	1.75		0	7.5	4.5	1.9375		0	1	16	1.61539
1	2	0	6		1	4.5	4	1.36842		0.2	1.5	1.54546	1.85714
2.5	0.428571	0	4		0.444444	4	8.33333	1.27451		1.5	5.5	1.82353	1.4375
0	0.5	1	1.66667		4	3.9	11.4	0.809524		0.5	2.42857	1.7	1.125
0	0	0.666667	1		0.416667	2	2.81818	1.53333		0.666667	2.16667	1.125	1.89474
2.33333	2	2	0		2.64706	14	12	1.53846		0	3	1.29167	1.57143
7	0.5	0	1.08333		2	5	2	2.09091		0.25	1.16	3.25	5.33333
9	4	0.333333	1		0.333333	0.428572	1.80851	2.39394		0.25	4	3.72727	2.11111
7	2	0.333333	3		1.22222	0.666667	3.66667	1.14062		0.181818	0.75	1.8	2
3	0.4	0	1		0.4	3.25	6.75	2.61111		0.111111	2.2	2.18182	1.66667
3	0	0	1		3.28571	0	5	1.94286		0.4	3	2.66667	2.47368
4	0.25	1	0.4		2.25	0.888889	3.4902	1.5		0	3	1	2.25
2	0	2	4		3	1.25	4.97436	2.35714		0	1	4.66667	1.33333
1	0	1	0.375		0.5	2.875	14.5	3.33333		0.111111	4	3.33333	3.625
1.66667	1	1	1.66667		1.75	3.5	3.5	1.25		1	0.071429	1.28571	1.56522
1	0	1	0.25		2.75	0	6	1.84211		0.333333	4.5	0.833333	1.375
0	1	0	0.076923		0.692308	0	3.375	1.83333		0.5	1.75	3.25	1.52632
0	4	1	2.33333		2	0.333333	1	3.25		0.4	5	1.5	3.25
0	1	0	0		0.5	1.4	2.23529	2		0.2	1.25	3.33333	1.8
1	0	1	3.33333		0.133333	5	2.75	1.45455		2	1.14286	1.375	2
0	2	1	12		0.2	1.66667	2.14634	1.38462		0.777778	1.83333	2.28571	5
0	0	0	1		0.5	2	3.7931	2.46154		1	2.5	2.16667	8.5
0	0	1	1.12		0	1	3.64583	0.676471		0.071429	0	1.75	4
0	0	0	1.85714		2.44444	7.33333	2.10127	1.16667		0	0	1.57143	2.09091
0	1	0	0.818182		3.125	5	2.62745	1.80952		0.4	1.43333	0.666667	1.82609
1	1	0	0.5		1.8	0.6	3.25	1.64444		0.333333	0.666667	2	0.5
0	0.333333	0	0		0	3.53846	3.33333	1.03759		0.090909	0.75	2	2
0	0	2	1		0.666667	1	1.2	2.17647		0.166667	1.3	6	2.07143
0	0	1	1.5		0	0.4	0	1.74286		1	0.888889	3	4.5
0	3	0	1.2		2	3	7.25	1.64583		0.75	0	1.5	2.14286
0.5	0	1	0.833334		0	2	2.73333	1.80952		0.727273	0.304348	2.66667	1.61111
0	0	0	6		0	7.5	2.66667	1.88636		0.285714	0.666667	7	3
0	4	3	2		2	4.14286	6.75	1.32		0.666667	1.2	1	0.928571
0	0.5	3	1		1.58333	3.85714	7	1.71429		2.5	0.222222	3	1.83333
0	2	2	1.48		0.333333	6	0	2.6		0.166667	1.5	5	1.47368
0	0	3	0		1	5.83333	3.5	2.31034		0.5	1.71429	5	2.66667
0	1.75	0.25	0.921053		0.333333	3.42857	1	2		0.4	0.3	1.875	0.928571
1	0	2	1.71429		0.5	7	3	1.22222		0.692308	0.875	1.84615	2.44444
0	1	0.666667	1.33333		0.071429	7.5	4	2.52		1.66667	0	2.7	0.928571
0	0	0	1.52632		0	4	1.5	4		2	1	1.5	0.478261
0	0.5	2	1.15385		0	1	4.33333	1.5		0	2	1.66667	1.5
0	0	0	0.727273		0	11.5	5.5	1.48		1.66667	1	0.625	3.33333
0	0	0	1.25		0.5	2.875	3.33333	1.40909		1.14286	1.55556	0.916667	1.33333
0	0	0	1.25		0	0.5	4.5	2		0	0.416667	2.33333	0.810811
0	0	0.333333	4		2	0.4	1	2.10345		0.25	0	4	1.5
0.5	1	8	1		0	2.33333	8.57143	1.08333		1.66667	0.625	1.2	1.04878
0	0.25	1	2		4	0	0.5	2.625		0.190476	0.857143	4.5	1.5
0	0.25	2	2.5		0	0.666667	13	2.72727		0.5	3.25	3.5	1.2449
0	0	1	2.5		0.375	5.3	7.5	1.93333		0.5	1	1.5	2
0	0	8	4		0.125	1.14286	4	2.52		2.54546	0.857143	1.5	1.63636
0	0	12	1		2	6	3.33333	1.18182		1.22222	0	1	1.4
0	1	1.5	1.83333		0.25	1	5	2.04444		1.55	3	0	1.55556
1	0	1	1.7		0.5	0	3	3.28572		3	0.8	2	2.3
0	0	3	1.55556		1	0	1	0.909091		10	0.25	5	0.772727
0	1	4	1.5		0.333333	0	0.75	1.21212		1	0.625	2	0.894737
0	1	3	1.58333		0.333333	4	2.75	6.18182		1	0.4	6.33333	2.3
0	0.857143	12	7		0.25	1.14286	7.66667	6.75		1	1	5.66667	1.375
0	13	2	2		0	0	1.5	5.07692		4.5	1.42857	9	1.4
0	0	1	0.666667		0.85	1.55556	3	1.38095		0	0.810811	2.5	1.33333
0.125	0.5	3.5	2		0.909091	5.6	1	3.41667		1	1.27273	7	1.17647
3	0	0	1.83333		0.333333	0.133333	1.55556	5.8		1.875	1.11765	1.33333	2.77778
3	0	1	1.55556		0.222222	1	2	3.64286		0.2	0.538462	1	1
0	0.333333	8	0.6		0.333333	0.25	4	2.16667		1.75	0.833333	1	0.5
0	0	0	2.2		0.5	1.33333	4	1.68421		1.05556	1.1	2	1.25
0	0.333333	2	0		0	1.125	3	1.5		1.63636	1	3	1.5
1	3	0	0		6	0.5	1.5	5.5		1	0.666667	1.33333	1.16667
0	0.333333	0	0		3	4	1.57143	3.38462		0.958333	0.888889	8	1.51724
0	1	5	0		0	2.09091	2	9		1	3	1	0.818182
0	0.75	1	0		0.5	2.4	2	2.03572		0.714286	2.57143	2	1.125
0	1	1	0		0.666667	2.22222	0.25	1.36956		2	0.5	2	1.4359
0	3	1	0		1	2.33333	1	1.975		0.909091	1.71429	0	1.78571
1	0	3	0		0	1	4	1.25		0.933333	1	2.75	1.05263
1.5	1	10	0		0.5	1	4.4	4.13333		1.18182	3	1.66667	1.5
0	0	0	0		1.66667	0.142857	0.75	2.16667		1.14286	1.5625	1	0.428571
1.5	3	1	0		1.08696	1	2.5	1.68889		1.18182	0.823529	1.5	2
0	0	1	0		0.333333	5	2	7		0.769231	1.75	2.42857	3.25
1	0	1	0		1.83333	0	2	1.86111		0.666667	1.25	6.4	1.08333
0	3	0	1		1.5625	0.25	3.1	2.55556		0.5	2.5	2	1.625
3.5	1	0	0		0.25	1	2	2.75		2	1.42105	2.66667	1.21739
0	1	1.5	0.375		0	0	3.75	0.727273		0.5	0.956522	2.5	2.5
0	0	1	0		1	0.4	10.3333	1.51613		0.8	1.25806	2	2.91667
0	1	0	0		0	1	3.04762	3		3	0	4	0.777778
1	0	2	1.5		0.333333	0	3.375	13.2857		0.647059	5	3.5	2.8
4	0	0	3		2.71429	0.166667	6.25	0.75		0.736842	0.818182	6	2.2
0.666667	0.2	0	6.5		0.875	0.25	5.66667	2.94118		2.25	1.38462	3.21429	28
2	1	3	0.8		0.25	2	2.375	3.08333		2.25	0.403846	5.8	1.05882
2.75	0	2	3		1	0.363636	9	1.18182		0.842105	0.25	3.8	2.85714
6	2	0	3.66667		0	1.5	0.5	1.44444		3	2.18182	1.2	1.21739
3.33333	2	0	1.22222		1	1	0.666667	2.22222		0.4	1.90476	24	2.22222
2.18182	0.75	0	1		1.5	0	2	1.63333		8	2.92857	2.5	1.35
2	2	1	1.5		0.555556	0.8	2.9	0.727273		0.571429	1.86956	4.46154	1.21429
2	2.5	1	1.33333		1.73684	1.61539	7.5	6		2	3.5	10.5	1.07143
6	4.25	1	1.88889		1	0	7.5	1.40816		1	17	9	1
4.25	10	0	2.75		1	0	2.75	5		4	3.14286	3.88889	1
3.66667	0	1	0.857143		0.142857	0.5	2	7.5		1.26316	16	3	0.666667
5	1	5	1		0.2	0.125	0.75	3.33333		0.555556	2.70588	5.5	1
0	0.5	1	0.923077		0	0.5	2	0.974359		1.5	6.5	3	0.90411
0	2	0	0		1	0.0625	0	2.58065		1.33333	2.85714	2.33333	1
0	0.4	2	0		1	0.333333	1.33333	0.818182		2	1.22727	5	0.366667
4.25	1	0.5	0		0.5	1.09091	3.5	3.26667		2.75	3.30769	10	1.16923
1.5	0	8	0.333333		0.375	0.166667	1	4.54545		1.38889	2.41176	0.5	1
0.666667	0	2	0		0	0	2.625	1.6		3	1.33333	4.33333	1
4.5	0	0	0.25		0	0.444444	0.888889	1.54286		1	4.2	4	0.434783
1	0	0	1.22222		1.16667	0.25	2.45454	7.2		3.25	1.15385	1	2
5	0	0	0.214286		0	2	0	2.71429		0.666667	3.33333	2.75	2.5
0	0	0	0		2	0.2	1.94737	4.33333		1	0.884615	3	1.625
1	0.166667	0	0.5		0	1	2.16667	3.13636		0.5	2.88889	4.2	1.63636
3.5	0	0	0.5		1	0	2	0.95		1.64706	1.01754	6.4	0.548387
2.5	1	0	0.75		1.125	0	1.42857	2.07143		1.52	1.48	2.6	1.58824
0	0.5	0	1		1.66667	0	2.18182	2.17857		1	1.05128	3.5	0.304348
3	0	1.66667	8		1.2	2.5	4	6		1.16667	1.13636	4	0.6875
3	0.25	0	0.5		1.5	0.25	3	3.83333		1.69231	1.13889	0.5	1.38889
3	0.666667	0.5	0		0	1	1.55	6.5		0.888889	0.772727	2	1.16667
2	1	0	0		0	0	1.56667	1.4		0.8	0.761905	2	1.82609
3	1	6	3.5		0.5	0.857143	1.79487	2.125		2.54546	2.71429	9	0.823529
0	0.75	1	2		0	0	1.88235	2		1.07143	1.4	6	0.9
0	0	0	2.33333		0.777778	0.5	1.29114	0.692308		1.92308	2.08696	2	1.17857
1	2	0	2.5		1.44444	1	2.23077	1.28571		1.5	1.42857	1	4.2
1	1	0	1		3.5	1	0	6.5		2.6	2.93333	1	1.4375
0	3.5	7	6.5		1.35714	1	20	3.28571		1	1.15	3	2.5
0	4	0	0.875		1.42857	0	1.95833	2.33333		2	1.58333	2.54546	1.78261
1	0	0	2.6		2	3	1.30612	6		1.5	1.62295	1.93333	1.27273
3	0	0	2		0	1.75	2.25	7.1		1.04255	1.26562	2.14286	2.07692
3	1	0.5	3		1	1.25	2.33333	1.66667		0.875	0.666667	3.44444	2.42857
2	2	0.25	2.11111		0.333333	0.666667	1.44444	22		2.5	2.26667	2.64286	1.22222
1	0.5	0.333333	5.5		1	1	1.85714	1.15385		3.25	4.33333	3.83333	1.79412
5	1	0	5		0	2.8125	1.72727	3		1	4	3	0.631579
2	3	3.5	2		0	0.2	1.28125	5		1.81818	2.83333	1.83333	1.23529
10	0	3	1.71429		0.333333	0.571429	6	34		0.6	1.92308	1.46429	1.48889
1.8	0	1	0		0	0	3.2	1.5		0.777778	2.875	1	0.6
1.88889	0.5	2	2.5		3.66667	0	0.608696	3.31579		1.54546	1.69565	1.92308	1.5
3.27273	0	0.333333	0.25		1	1	1.2	1.33333		1.8	1.21277	1.76923	3.75
2.4	0	2	1		0	1	0.333333	6.5		1.17647	0.896552	1.26316	1.25
3.66667	0	1	2.4		0	1.07407	1.15789	5		0.2	4	1.95454	2
0	0	1.5	1.8		1	2	3.375	0.378378		0	0.933333	2.5	1.8
0	0	1	2		2	0.833334	1.15385	2.21739		0.272727	1.09091	4	1.1
0	0	3	3		0	1.125	1.14286	0.83871		0.75	1	13	2.8
0	0	0.666667	1.66667		0	1.02273	2.23077	1.09091		2.5	1.84211	5	3.1
0	0	2	1.5		0	1.5	1.1	2.13636		1.2	2.38462	4	1.875
0	2	4	2.25		0	1.06452	2.16	7.33333		0.375	0.909091	3	4
0	1	1	0		0	1.37255	1.92857	11		1.77778	5	5	8.66667
0	0	0.5	1.42857		3	2.83333	1.26316	6		1.25	2.54545	9	1.55556
0	0.5	7	11		0.222222	0.942857	1.48276	1.32		0.846154	1.2	6	2.88889
0	0	1.66667	2.5		1.88889	1.06667	1.875	1.7931		1.21429	1.81818	2	3.18182
0	0.5	0	13		2	2.25	1.33333	0.595238		1	2.2	6.5	1.6
1.33333	0	2	3		0.333333	0.75	1.77778	2.38889		0.571429	1	2	5.33333
0	0	5	13		0	1.38462	1.07692	3		3	0.666667	2	3.33333
0	1	1	8		0.5	1.21429	0.545455	3.9375		1.5	0.9	6	1.22414
0	0	0	2		1	0.857143	1.52941	1.75		0.82353	1.16667	1.33333	6.33333
0	0	1	5		0	1.19048	1.46667	5.77778		1	0.4	1.85	2
0.5	0	0	3		0	1.09524	1.45	1.17073		2	1.77778	2.5	1.23256
0	1	0	0		0	1.27778	1.32353	6		1.66667	1	3.5	3
0	0	1	0		0	1.71429	2.29167	1.78947		0.1	0.761905	1.52941	1.9
0.25	0	0	1		2.125	1.8	2.66667	4		0	0.833333	2.15789	1.4
0.833333	0	7	4		1.04762	4.5	4.5	5.15385		6	0.25	1.28571	0.625
1	2	3	3.83333		1.43333	1	2	3.75		4	1.36364	1.25	2.6
0	1	2	0		1.7037	1.26667	1.5	3.25		0.4	0.842105	3.33333	1.75
3	0	2	1		2.08333	0.8	2	3.09524		0.0625	1	3	1.74194
0	1	0.666667	1		0.864865	3.28571	5	1.375		1.15385	1.25	1.53846	1.68965
0	1	1	0		1.44444	2	1.42857	2.75		0.8	0.857143	1.85714	1.78
0	0	0	0.25		1.8	5.41667	10.5	4.33333		0.625	0.875	1.65217	1.5
1	1	2	0		2.25	4.3	0.333333	2.8		1.47059	14	1.54546	1.40541
0	2.66667	2.33333	1		1.30769	3.46667	1	1.96		2.5	1.88235	2.15789	1.04762
0	9	7	0		0.333333	2.71429	2	4.88889		1.66667	2.5	2.2	0.4
0	2	1.66667	0		2.66667	3	4.66667	2.44444		10	1.63333	2.33333	1.25
1	4	3	1		1.76923	8	8	4		3.5	1.75	4.875	1.48
0	1.4	4	4		1.68889	2	8	4		5.33333	3	2.17647	2.875
1	1.2	7	0		2	8.16667	5.125	1.6		0	2.45455	1.57143	0.734694
0	2.66667	6	0		2	2.28571	5	5.33333		4.33333	0.6	2.07692	1.17544
[truncated: 6,765 more rows]

## Sheet: Fig. 6F
Low calcium	Low calcium + T-5224	High calcium	High calcium + T-5224
1	0.54	3.08	0.35
1	0.87	2.24	0.44
1	0.32	1.92	0.42

## Sheet: Fig. 7D
T-5224	Vehicle
7.77778	6.36364
1.11111	15.4545
8	15
4.28571	5.55556
11.25	10
0.909091	6.25
6.36364	19
1.11111	18
20	15.5556
4	2.22222
2	5.83333
1.25	3.33333
4	8
2.22222	2.5
0	5
	5.71429
	6.66667

## Sheet: Fig. S2A
Xenium Segmentation Kit	DAPI + 5 μm	DAPI + 2 μm	KRT5-Directed
0	0.937261	0.638339	0.741156
0.566088	0.729897	0.744028	0
0.542574	1.48973	1.49639	0.886051
1.04522	0	0	0.566088
0.347941	0.786833	0.629044	0.882936
1.24746	0.870708	1.10866	0.678548
0.771586	0.547116	0	0.400551
0.82788	0	0	0
0.563643	1.15652	0.819842	0
0.330607	0	0	0
0	0.651183	0.651183	0
0	0	0	0
0	1.34835	1.47018	0
0.774084	0	0	0.53811
0	0.357316	0.475669	1.17351
0.431992	0	0	0
0.968559	0.865718	0.999877	0
0.626008	0.375543	0.391076	0.806807
0	0	0	0.961057
0.626008	1.56332	1.49639	0
0.676177	0	0	0.426408
0	0.676768	0.589116	0.418302
1.49882	0.514838	0.892351	0.542574
0.579506	0.867707	0.6969	0.602763
0.542574	0.841652	0.359252	0
0.641501	0.6969	0	0.594498
0.377686	0.558817	0.462299	0.41307
0.479136	0	0.465569	0.638339
0.468887	0.394576	0.754266	0.668011
0.314932	0.420969	0.944028	0
0.976189	0.903065	0.605571	0
0.813704	0.869705	0.317946	1.38072
0.876777	0.793374	0.542574	0.468887
0.813704	0	1.09861	1.44195
0	0.493534	1.47988	0
1.25633	0.514838	1.02485	0.400551
1.19705	0.867707	0.493534	0.671486
1.56704	1.16893	1.18909	0.375543
1.53075	0.46667	0.657808	0.801714
1.75004	1.30049	1.05121	1.53784
0.873731	1.34521	0	0
1.28007	1.60852	1.01974	0.664574
0.581229	1.31024	0.82788	0.501069
1.18125	1.08876	0.786833	0
0.669165	0.689437	0.867707	0
0.651183	1.52024	0.420969	0.678548
0.529402	1.37436	0	0
0.626008	0.863457	0	0.811968
0.661173	0.884491	0.594498	0.591795
1.66328	1.28007	0.806807	1.50991
0.415669	0.678548	0.440651	0
0.516868	0.8172	0	0
0.586463	1.48434	0.300686	0.620025
0.620025	0.838859	0	0.901981
0.449671	0	0.8172	0
0.468887	1.00805	0.867707	0
0.8172	0.741156	0	0
1.05849	0.749843	1.01081	1.34053
0.907428	1.09861	0.919888	0
1.19107	1.20514	0.916291	1.42085
1.47988	0.832235	0.850151	0.708415
0.462299	0.790744	0.405465	0.693147
0	0.344329	0.741156	1.43281
0.54408	0	0.961057	0
0.516868	0.440651	0.886051	0.467222
0.845596	0.942122	0.591795	1.81708
0.82788	0.549416	0.77723	1.17351
0.732678	0.689437	0.811968	1.35362
0	0.351631	1.03347	1.18515
1.3752	0.551736	0.980053	0.452762
0	0.782962	0	0
1.54683	0	0	0.671486
1.08876	0.86177	0.56122	0.542574
0.678548	0.942122	1.04226	1.17351
1.09202	0.455896	1.33281	1.53075
0	1.15541	1.12938	0.602763
0.958584	0.775339	1.54358	0.918535
1.69867	0.877797	0.489853	1.39759
0.491686	0.933251	0.811968	1.40911
0.972358	0.402993	0.953678	1.17351
0.302052	1.25188	1.45747	1.82517
0.781042	0.508843	0.786833	1.47018
1.37835	1.03	0.525155	1.06963
0.905241	0.806807	0.846351	0
1.0823	0.822503	1.14659	0.685767
0.822503	0.77723	0.838859	0.838859
1.28651	0.77723	0.758745	0
0.629044	1.44011	0.786833	0
0	1.5976	0.431992	0.811968
1.07774	1.3494	0	0
0.369262	0.873731	0.608406	0.626008
1.32519	1.25771	0.542574	1.06341
1.1347	1.1793	0.990254	1.41691
0.882936	1.20922	1.47663	1.94336
0.976189	1.25745	0	0.786833
1.11892	1.19705	1.09366	1.15098
0.976189	0.549416	0.973631	0
1.04941	1.51579	0.641501	0
1.5976	0.994507	0.981348	0
1.02485	1.41144	0.836085	0.786833
2.01168	1.48973	1.18515	0.991844
1.33281	1.60944	1.2745	1.14659
1.31903	1.55228	0	0
0.946421	1.39759	1.39759	0
1.33281	0.732678	0.991844	0.678548
1.52652	1.10866	0	0
0.606513	1.35362	0.586463	0.898746
0.898746	0	1.05121	0.693147
1.06963	1.58215	0	0
1.40554	0.925341	1.43281	1.26762
0.671486	1.63471	1.06496	1.5791
0.934584	1.22673	0.597227	0.626008
0.824287	1.69867	1.45121	1.31767
1.51219	1.72147	0.50299	0.614159
1.14732	0.898746	1.15541	1.30291
1.14007	0.43484	0.865718	0.508843
0.632111	1.04404	1.42301	0.814575
1.45121	1.06963	0.690669	0
0.869705	1.07719	0.36121	1.46062
1.03	0.7244	1.17681	1.05121
1.09861	1.23227	0.526563	0.398139
1.30291	0	1.10866	0.651183
1.03347	1.08391	0.914503	0
1.05121	0.671486	0.983949	0.620025
1.62149	0.661173	1.03347	0
1.44326	1.36432	0.420969	0
1.55228	0	1.32267	1.2745
1.20747	1.03347	0	0.53811
0.953678	0.512824	0.976189	0.983949
0	2.23805	0.86177	1.01637
1.5976	1.49639	1.55228	0
0.486227	0.379853	1.62964	0
0.963544	0.891445	0.983949	1.31271
1.01637	1.13363	1.42085	1.2745
0.671486	1.01219	0.493534	1.50991
0	1.26534	0	0
1.10866	1.47018	1.35151	1.04226
1.48973	1.32066	0.877797	0
1.53606	0.669165	1.16438	0
0.976189	0.617077	0.402993	0
0.999877	1.06218	0.614159	0.844465
1.49194	1.19405	0.850151	0
1.39759	1.88791	0.391076	0
0.7244	0.957352	1.23013	0.958584
0	0.953678	1.20189	1.03347
0.918535	0.93928	0.678548	0
0.595405	1.19439	0.493534	0.855919
0	0.814575	0.426408	0.594498
1.31767	1.15467	1.39759	0
1.3113	1.40332	0.455896	0.855919
1.25505	1.24746	0	0.591795
1.3506	0.388778	0.961057	1.63376
1.73917	0.901332	0.384263	1.2031
1.51944	0.482655	0	1.50991
0.693147	1.39759	0	0.695644
0.820727	0.879845	0.820727	1.88454
1.2005	0	1.43645	0
0.512824	0.586463	0.855919	1.24746
1.34978	1.01637	0	0
1.53784	1.20514	1.04226	0
1.60505	1.58598	0.700694	0
1.46062	0.999877	0	0.69816
0.803404	0.586463	0	0
0.945393	1.49126	0	1.24746
1.15098	0.499164	1.14007	0.86177
1.26762	1.25633	1.07592	0.767871
1.21666	0.835165	2.42548	0.999877
0.8172	1.57173	1.29568	0.976189
1.30291	0.789272	0.968559	1.34312
1.02656	0.602763	1.99071	0.53811
0.822503	1.21888	0.983949	1.08876
0	0.968559	0.446623	1.12308
0.907428	1.34053	1.31024	0
1.30616	0.647274	1.08876	0
1.58686	1.08876	0.407968	0
1.03	0.873731	0	1.33281
0.501069	0.883972	0.395756	0.77723
0.831506	1.02059	0.626008	0
0.850151	0.418302	1.12238	1.08391
0	1.5778	1.2745	1.50991
0.499164	1.39759	1.535	0
1.41655	1.24746	0.935753	0.93928
1.21059	0.898746	0.968559	1.03347
0.804252	0.786833	0.489853	0.493534
0.911836	1.00395	1.47018	1.15098
0.626008	1.01081	0.340792	0.886051
1.69867	1.78557	0.745473	0.497273
0.892351	1.63714	0	1.75539
1.80321	0.82788	1.24746	0
1.2686	0.79869	0.384263	0.8172
1.14127	1.14368	0	1.64625
1.12938	0.704532	0.512824	1.31767
1.15467	0	0.758745	0
1.48127	1.28853	0	1.26534
0.801714	0.653376	0.983949	0
1.05121	0.930863	0.597227	1.24746
1.01637	0.499164	0.657808	1.22167
1.30779	0.420969	0.8172	0
1.70781	0.763279	0.905241	0.700694
1.2745	0.329786	0.475669	0
1.3506	0.901332	1.27914	1.43281
1.39305	0.454323	1.35628	0
1.5331	0.907428	0.599982	0
1.63873	2.73997	1.18909	0.844465
1.18222	0.911836	0.632111	1.19705
0	0.531552	0.41307	1.08876
0.835165	1.05931	0.779608	0.556436
1.45121	0.953678	0.8172	0
0	0.602763	0.477975	0.678548
0.255653	0.761761	0.704532	0.758745
1.16438	1.05121	1.01637	1.01637
0	1.36432	0.379853	0
0.727137	0.82788	0.671486	0
0.795027	0.873731	1.19705	0.566088
1.15838	0	1.44502	0
0	1.02485	0.786833	0
0.905241	0.657808	1.10462	0.833331
0.903065	1.44011	0.629044	0.551736
1.47018	0.576091	0.304822	0.705822
1.63263	1.28853	0.452762	0.472253
1.17772	0.803404	1.39759	0.754266
0.892351	1.36432	0.916291	1.38406
0	1.33002	1.47018	0
1.0277	1.28695	1.07592	0
0.739018	1.38072	0.764803	0.385382
0	1.15652	0.942836	0.905241
1.08876	0.542574	1.78557	0.73059
1.02607	2.87639	0.674998	1.1793
1.23184	1.30291	1.15098	0.968559
1.43281	1.16698	1.05121	1.46168
0.638339	0.855919	1.05121	1.10866
0.930516	0.400551	0.405465	0
1.20007	0	1.08876	0.838859
1.02914	0.416982	0	0.547116
0	2.04122	0.873731	1.55228
0.624501	1.24746	0	0.831506
0.95788	0.991844	0	0.455896
0.531552	1.32411	0	1.16589
1.24746	2.35816	0.914503	0.77723
0.786833	1.65984	0	1.22167
1.1881	1.49974	0	1.67722
0.557624	1.50991	0.642562	0.806807
0	1.70475	0.700694	0
1.12938	1.23013	0.468887	0.50299
0.53811	0.423671	0.581229	1.25812
0.36319	1.06496	0	0.644695
0.512824	1.02059	0	1.11479
0.863739	0.911836	0	2.00718
0	1.34521	1.44011	0.472253
0	0.388778	0.586463	1.55228
1.61343	1.69867	0.77723	0
0.811968	0	1.26082	0
1.1793	0	1.52547	0.405465
0.525155	1.44502	0	0
1.02201	0.583834	1.5976	0.446623
1.31394	0.741156	0	0.803404
0.614159	1.55472	1.22167	0.983949
1.2437	0.218754	1.44502	0.944028
0.881903	0.547116	0	1.09531
0	0.8172	0.983949	0
1.32267	1.19705	0.6969	0
1.39759	1.31024	0.858834	0.898746
1.11685	1.535	1.68075	0.6969
1.26899	0.911836	0	0
1.17814	1.3835	1.03	1.68786
1.82205	1.07434	0.475669	0
1.32975	0.903065	0.86177	1.30291
0.962547	1.42085	0.961057	0
0.963544	0.335622	1.65898	1.03347
1.47018	1.00641	0	1.19705
0	0.712342	0.629044	0.446623
0.649005	1.29845	0.93928	0
1.34692	1.07592	1.33665	0.7244
1.05484	0	0.566088	0
1.60153	1.237	0	1.41495
1.39759	1.06963	0	0.685767
0.951246	0.342551	0	0
1.23626	0	1.26353	1.08876
0.357316	0.712342	0.932255	1.06218
0.958584	0	1.2745	2.04122
0.703248	0.465569	1.15098	1.05121
1.03058	0.578648	1.12238	1.36432
1.69093	0	1.92821	0.925341
1.19705	0.93928	1.23298	0.480889
0.873731	0.695644	1.237	0
0	0.651183	0.576091	0.614159
1.19226	0.746343	0.916291	0
0.796688	0.918535	0.86177	0
0.708415	0.572716	0	1.31518
0.772521	0.201579	1.3113	0.850151
0.892351	1.16698	0	1.48973
0.844465	1.47018	0	0
1.12099	0.554076	0.493534	0
0.77723	0.953678	0.657808	0.678548
1.39759	1.23257	0	0
1.09531	0.497273	1.28499	0.983949
0.657808	0.729897	1.47447	0
0.43484	0.680338	1.3752	0
1.56332	0.932255	1.28248	0.626008
1.10194	0.640443	1.03347	1.05121
1.1793	0.754266	0.935753	1.0823
1.32519	0.569797	0.772521	0
1.16779	1.22673	1.2437	0.741156
1.20145	0.365191	0.867707	0.93928
0	0.657808	0.745473	1.43281
1.14007	1.28382	1.0538	1.50537
1.12338	1.44124	0.796688	1.31767
0.999877	0.786833	1.413	1.88454
0.327347	1.18125	1.67854	0.732678
0.181332	0.858834	1.20189	0.657808
0.803404	0.649005	0.43484	1.2745
0.956124	0.669165	0.944028	1.39759
0.610311	1.3267	1.43281	0
0	1.4268	0.678548	0.732678
0	1.14784	1.28382	1.413
0.452762	0.616101	0.423671	1.45121
0.384263	0.906552	1.09268	0.41307
0	1.26762	1.14659	0
0.384263	1.34053	1.10061	0
0.956615	0.568555	1.43889	0.761761
0.918535	1.24746	1.22167	0.898746
1.49907	0.796688	1.26082	0.911836
0.811968	0.883972	1.09861	1.5976
1.12517	1.63128	1.66544	0
0.337327	0.597227	0.968559	1.21334
0.227713	1.22167	1.64625	1.35628
0.574398	1.44195	1.47988	0
0.983949	1.25077	1.40332	0.803404
0.349776	1.33281	1.05121	0.581229
1.17351	0.653376	0.886051	0.905241
1.08047	0.77723	1.33281	0.850151
1.31195	1.3523	0	0.8172
0.869705	0.327347	1.53784	0
1.13241	0.911836	0	1.01637
0.317946	0.919888	0.953678	1.23441
0.335622	1.16052	0.749843	0.806807
0.632111	0.407968	0.682138	1.1455
1.18909	0.689437	2.17369	1.64625
0.983949	0.508843	1.33897	0.547116
0.736892	0	1.71707	0.449671
1.12238	1.16934	0.783604	1.00531
1.37082	0	0.991844	0
1.36138	0	0.632111	0.958584
0.934584	0.597227	1.06963	0
0.657808	1.13648	1.1793	0
1.2745	0.493534	1.34312	0.855919
0.895536	0	1.13791	1.10361
1.52652	0	0.306226	0.758745
0.870708	0	1.55228	0.41307
0.340792	1.10462	0	0.925341
1.04671	0.608406	1.27798	0.838859
1.71707	0.925341	0.93928	0
0.504926	1.03347	1.01637	0.942836
1.31553	1.11685	1.80642	1.46591
1.28382	1.46062	1.66905	0.957352
0.972358	0.700694	1.44195	1.24746
0.838859	0.824798	1.16893	1.77248
1.49305	1.17608	1.92075	0.957352
1.18515	0.999877	1.10361	1.54142
1.64625	1.58076	1.57249	0.999877
0.638339	0.838859	0.892351	0
1.24746	1.19705	1.05727	1.43281
0	1.38629	1.06496	0.452762
0	1.14127	0.824287	0
0.495396	0	0.589116	0
0	1.0823	0.398139	0
0.706468	0.736892	0.950035	1.97859
1.05727	1.00395	0.504926	1.08876
0.608406	0.925341	1.2422	0
0.850151	1.535	1.09531	1.06033
1.26899	1.3267	1.47018	2.31613
0	0	1.88454
0.41307	0	0.994507
0.671486	1.07592	1.50991
1.42085	0.455896	0.516868
1.15375	0.961057	1.54358
0.775654	0.901981	0.98788
0.551736	1.50991	1.45121
0.655584	1.58686	1.43802
1.52702	0	0.909186
0.716314	1.38406	1.33281
1.19022	0.629044	0.782001
1.42254	1.47018	1.55228
0.770188	1.55486	0.770964
0.983949	1.35788	1.2745
0.351631	1.22167	1.00805
0.693147	0.946421	1.79072
1.30779	0.866512	0.525155
0.657808	1.95881	1.51816
0.846351	1.29182	1.51506
0.765568	0.533719	1.14659
0.671486	1.65756	0
0.682138	0.460681	1.65898
1.49472	0.806807	1.16589
0.325742	0.426408	1.39759
1.30291	1.06033	0
0.804252	1.57606
1.3849	0.977289
0.671486	0
0	0.86177
0.716314	0
1.24746	1.3752
1.14007	1.49194
2.00927	1.28853
0.597227	1.66761
1.9853	2.80103
1.20514	0.803404
1.46379	1.52024
0.392236	1.05121
1.69581	1.36138
0.597227	1.14223
1.07434	1.61052
1.74367	1.72645
1.1455	0.95788
0.556436	1.09663
1.02828	1.45452
1.31024	1.52372
1.58829	0.85786
1.67487	0.30343
1.58433	1.28499
1.35362	0
0	0.586463
1.46252	0.455896
0.455896	1.1927
1.32113	1.17681
0	0.774084
1.0791	0
1.97194	1.77032
1.05121	1.4757
1.09268	0.98591
1.15098	1.35098
0.822503	1.55228
1.06963	1.54605
0.995843	0.708415
0	0.833331
0.804761	0.811968
1.10866	1.41495
1.40621	1.15501
1.53075	1.56704
1.68965	1.31024
0.968559	1.01637
1.12238	0.858834
0.838859	0.745473
1.30291	1.27174
0.877797	1.12938
0	1.30516
0.790744	0.894472
0.706468	2.26646
1.56891	0.980829
1.42085	1.55228
1.37301	1.35362
1.32267	1.56029
0.562833	1.15414
1.19705	1.34442
0.745473	0.429182
0.871713	1.09366
1.14223	0.728514
1.18385	1.71707
1.47018	0.608406
0.920227	0.925341
1.36432	1.80793
1.26762	1.15098
1.72331	1.10499
0.26692	0.886051
0	1.02656
1.22167	1.25077
1.34521	0.991844
0.516868	1.2242
1.27914	1.26664
0	1.14223
0.359252	1.14007
0.976189	1.35788
0.801714	0.976189
0.591795	1.60944
0.774084	1.64625
0.886051	1.10194
0.597227	1.12471
0.384263	1.52024
1.04761	1.48516
0.953678	1.4025
1.30291	1.95881
0.576091	1.49639
1.23441	1.42382
1.43281	1.41848
0.56122	0
0.997856	1.28382
1.01428	0
0	0.953678
0.930863	0.678548
0.384263	0.811968
0.497273	1.99071
0.369262	1.4109
1.13203	1.33281
0.531552	1.21809
0.855919	1.87984
1.11237	1.64625
0.946421	1.1347
0.518915	2.27615
2.18407	1.14007
1.01637	0.911836
0.510826	1.16893
0.608406	1.44914
0.911836	1.72428
0.475669	1.39004
0.858834	1.53075
1.43281	1.24746
1.67854	1.00641
0.660497	1.66126
1.28617	0.799192
1.45747	2.10152
1.54502	0.881903
2.35816	0.459075
1.02607	0.651183
1.03847	1.53894
1.45633	0
1.305	1.25276
0.720333	1.10316
1.34521	1.59293
1.11206	1.44326
1.22589	1.72645
0.855919	1.55228
1.76199	1.34312
0	1.46062
0	2.95869
1.74473	1.6766
1.04049	1.62679
0.799192	1.53784
1.81708	1.41789
1.68075	1.14732
0.879845	1.66958
1.35362	1.46321
1.68211	1.94336
0	1.67196
1.41495	0.925341
1.75539	1.78671
2.086	1.56626
0	0.898746
1.55472	1.00805
0	1.35971
1.12938	1.33665
0	1.19306
	1.23227
	1.67524
	1.0823
	1.52723
	0.382045
	1.18684
	1.09861
	0.462299
	1.23441
	0.944028
	1.04353
	1.3879
	1.6379
	1.04522
	1.50086
	0.781042
	2.03335
	1.45873
	1.26232
	1.73358
	0.994507
	0.793374
	1.26353
	1.00971
	1.48793
	1.4292
	0.968559
	0.853987
	1.15098
	1.23873
	0.843337
	1.19705
	1.45747
	1.51816
	1.23585
	1.62712
	2.07078
	1.14472
	1.82205
	0.925341
	1.38406
	1.46428
	1.09663
	1.08552
	0.8172
	1.49371
	1.40745
	1.31469

[truncated: 2 more sheets: Fig. S4A, Fig. S4B]
